# Supplementary material for: Morphologic, cytometric, quantitative transcriptomic and functional characterisation provide insights into the haemocyte immune responses of Pacific abalone (Haliotis discus hannai)
Source: Front Immunol. 2024 Jul 2;15:1376911. doi: 10.3389/fimmu.2024.1376911 (PMC11250055; doi:10.3389/fimmu.2024.1376911)
Supplement: Supplementary file 3 [file Table_3.xlsx]

## Sheet: profile
ID	C	P6	P48	Symbol	Accession	Description	Species	Profile ID number
Unigene0041094	176.67	174.285	70.86	hspe1	XP_046338698.1	10 kDa heat shock protein, mitochondrial-like	Haliotis rufescens	3
Unigene0103723	0	1.755	0	GF14C	XP_033109000.1	14-3-3 family protein artA-like	Anneissia japonica	5
Unigene0025361	0	4.98	0	SFN	ABO26247.1	14-3-3 K, partial	Hymeniacidon perlevis	5
Unigene0036617	1.875	0	0	TFT5	XP_046375157.1	14-3-3 protein beta/alpha-like	Haliotis rufescens	1
Unigene0052738	1.325	3.905	6.945	14-3-3zeta	XP_020496350.1	14-3-3 protein theta	Labrus bergylta	7
Unigene0025550	0.685	0	0	GRF1	XP_037014726.1	14-3-3-like protein B, partial	Artibeus jamaicensis	1
Unigene0031711	2.12	0	0	PIKFYVE	XP_046345856.1	1-phosphatidylinositol 3-phosphate 5-kinase-like isoform X1	Haliotis rufescens	1
Unigene0058253	0.76	0	0	PIKFYVE	XP_046345856.1	1-phosphatidylinositol 3-phosphate 5-kinase-like isoform X1	Haliotis rufescens	1
Unigene0063609	2.15	0	0	--	XP_046372184.1	1-phosphatidylinositol 4,5-bisphosphate phosphodiesterase beta-1-like	Haliotis rufescens	1
Unigene0063610	3.435	0	0	--	XP_046372184.1	1-phosphatidylinositol 4,5-bisphosphate phosphodiesterase beta-1-like	Haliotis rufescens	1
Unigene0047284	4.615	0	0	PLCB4	XP_046338023.1	1-phosphatidylinositol 4,5-bisphosphate phosphodiesterase beta-4-like isoform X3	Haliotis rufescens	1
Unigene0032107	0.55	1.93	0	PLCB4	XP_046338032.1	1-phosphatidylinositol 4,5-bisphosphate phosphodiesterase beta-4-like isoform X4	Haliotis rufescens	3
Unigene0059659	1.68	0	0	Plcl2	XP_046367945.1	1-phosphatidylinositol 4,5-bisphosphate phosphodiesterase eta-2-like isoform X3	Haliotis rufescens	1
Unigene0031209	6.08	14.94	6.655	PLCG1	XP_046361271.1	1-phosphatidylinositol 4,5-bisphosphate phosphodiesterase gamma-1-like isoform X1	Haliotis rufescens	5
Unigene0080389	2.62	0	0	PLCG1	XP_046361274.1	1-phosphatidylinositol 4,5-bisphosphate phosphodiesterase gamma-1-like isoform X2	Haliotis rufescens	1
Unigene0008429	0	3.655	0	SDF4	XP_046381232.1	45 kDa calcium-binding protein-like	Haliotis rufescens	5
Unigene0035306	3.25	1.655	0	actb	ABO26621.1	actin	Haliotis discus discus	3
Unigene0058808	2.11	14.59	2.585	act-1a	QVU21280.1	actin	Salpingoeca llamariensis	5
Unigene0039031	0	1	0	ACT11	AAQ55805.1	actin	Hartmannella cantabrigiensis	5
Unigene0075608	99.45	19.975	28	act-2b	AAX19286.1	actin A1	Haliotis iris	1
Unigene0055305	5035.84	429.44	449.53	act-1	XP_041046298.1	actin, clone 403-like	Carcharodon carcharias	1
Unigene0011547	0	7.54	0	CYIA	ABP93407.1	actin, partial	Corallomyxa tenera	5
Unigene0039032	0	3.985	0	act-1a	AFX84497.1	actin, partial	Chaos carolinense	5
Unigene0016037	47.395	15.89	20.875	act-1	XP_046337029.1	actin-1-like	Haliotis rufescens	1
Unigene0095837	0	0.755	0	actba	XP_046346195.1	actin-2-like	Haliotis rufescens	5
Unigene0104796	0	0.175	3.585	ACT1	KRZ64997.1	Actin-3, partial	Trichinella papuae	7
Unigene0040361	6.12	2.485	0	CYIA	XP_046353230.1	actin-85C-like	Haliotis rufescens	3
Unigene0095275	1.54	0	0	Ipp	XP_046327332.1	actin-binding protein IPP-like	Haliotis rufescens	1
Unigene0095276	4.24	0	0	--	XP_046327332.1	actin-binding protein IPP-like	Haliotis rufescens	1
Unigene0103278	0	0.07	4.555	ADF1	XP_037009463.1	actin-depolymerizing factor 2	Artibeus jamaicensis	7
Unigene0031888	2.87	0.385	0.5	SETD3	XP_046366120.1	actin-histidine N-methyltransferase-like isoform X1	Haliotis rufescens	1
Unigene0032150	17.645	43.665	12.53	flr	XP_046361094.1	actin-interacting protein 1-like	Haliotis rufescens	5
Unigene0093858	177.26	373.335	247.675	actr3-a	XP_046338490.1	actin-related protein 3-A	Haliotis rufescens	5
Unigene0083796	1.985	5.445	9.34	ACTR6	XP_046344803.1	actin-related protein 6-like isoform X2	Haliotis rufescens	7
Unigene0089278	0.35	0	0	Tnk2	XP_046380859.1	activated CDC42 kinase 1-like	Haliotis rufescens	1
Unigene0075989	0	1.035	0	--	XP_046326811.1	activated CDC42 kinase 1-like isoform X2	Haliotis rufescens	5
Unigene0036545	5.405	7.87	2.79	AHSA1	XP_046337299.1	activator of 90 kDa heat shock protein ATPase homolog 1-like	Haliotis rufescens	3
Unigene0015142	2.065	0	0	--	XP_046361644.1	adhesion G protein-coupled receptor B3-like isoform X1	Haliotis rufescens	1
Unigene0020857	2.97	0	0	--	XP_046361644.1	adhesion G protein-coupled receptor B3-like isoform X1	Haliotis rufescens	1
Unigene0061611	2.16	1.3	0	ADGRD1	XP_046363334.1	adhesion G protein-coupled receptor B3-like isoform X3	Haliotis rufescens	3
Unigene0081514	0	2.245	0	ADGRL4	XP_046363334.1	adhesion G protein-coupled receptor B3-like isoform X3	Haliotis rufescens	5
Unigene0064141	0	2.005	0	--	XP_046372804.1	adhesion G protein-coupled receptor E1-like	Haliotis rufescens	5
Unigene0037955	0	0.865	0	ADGRL1	XP_046374771.1	adhesion G protein-coupled receptor L3-like isoform X2	Haliotis rufescens	5
Unigene0000191	0.56	2.125	4.52	adgrv1	XP_046358677.1	adhesion G-protein coupled receptor V1-like	Haliotis rufescens	7
Unigene0044913	0	1.125	0	Alpl	XP_046381395.1	alkaline phosphatase-like	Haliotis rufescens	5
Unigene0044914	1.315	7.435	1.115	Alpl	XP_046381395.1	alkaline phosphatase-like	Haliotis rufescens	5
Unigene0040594	7.265	5.485	0	Asb12	XP_046336483.1	ankyrin repeat and SOCS box protein 1-like	Haliotis rufescens	3
Unigene0009519	0.985	3.235	0	--	XP_046361493.1	antiviral innate immune response receptor RIG-I-like isoform X2	Haliotis rufescens	3
Unigene0060669	0	11.79	0	--	XP_046325909.1	AP2-associated protein kinase 1-like	Haliotis rufescens	5
Unigene0022955	4.53	0	0	--	XP_046366724.1	AP-4 complex accessory subunit Tepsin-like isoform X1	Haliotis rufescens	1
Unigene0082548	1.925	0	0	AP4B1	XP_046333588.1	AP-4 complex subunit beta-1-like	Haliotis rufescens	1
Unigene0049413	1.405	0	0	--	XP_046333588.1	AP-4 complex subunit beta-1-like	Haliotis rufescens	1
Unigene0047757	1.425	0	0	AP4E1	XP_046346501.1	AP-4 complex subunit epsilon-1-like	Haliotis rufescens	1
Unigene0040976	2.885	0	0	--	XP_046350561.1	AP-5 complex subunit beta-1-like	Haliotis rufescens	1
Unigene0041533	20.34	9.52	12.3	AP5S1	XP_046376538.1	AP-5 complex subunit sigma-1-like	Haliotis rufescens	1
Unigene0037359	3.17	4.28	0	AP5Z1	XP_046362626.1	AP-5 complex subunit zeta-1-like	Haliotis rufescens	3
Unigene0078033	2.655	4.375	0	--	XP_046350752.1	apoptosis regulator BAX-like	Haliotis rufescens	3
Unigene0095767	0.37	1.145	0	--	XP_046356744.1	apoptosis regulator BAX-like isoform X2	Haliotis rufescens	3
Unigene0047633	5.61	0.905	0	Aifm1	XP_046326854.1	apoptosis-inducing factor 1, mitochondrial-like	Haliotis rufescens	3
Unigene0086886	0	0.71	0	GIT2	XP_046341809.1	ARF GTPase-activating protein GIT2-like isoform X3	Haliotis rufescens	5
Unigene0093015	0	0.245	6.11	ARF	QXF29059.1	Arf1a	Planomonas micra	7
Unigene0048002	2.23	0	0	ACAP2	XP_041377229.1	arf-GAP with coiled-coil, ANK repeat and PH domain-containing protein 2-like isoform X1	Gigantopelta aegis	1
Unigene0066799	2.15	0	0	ACAP3	XP_046360119.1	arf-GAP with coiled-coil, ANK repeat and PH domain-containing protein 3-like	Haliotis rufescens	1
Unigene0061776	5.04	13.94	8.04	ADAP1	XP_046370030.1	arf-GAP with dual PH domain-containing protein 1-like	Haliotis rufescens	5
Unigene0042391	4.865	0	0	Arap1	XP_046359702.1	arf-GAP with Rho-GAP domain, ANK repeat and PH domain-containing protein 1-like isoform X2	Haliotis rufescens	1
Unigene0066050	1.015	0	0	--	XP_046359703.1	arf-GAP with Rho-GAP domain, ANK repeat and PH domain-containing protein 1-like isoform X3	Haliotis rufescens	1
Unigene0085471	0.39	0	0	--	XP_046359703.1	arf-GAP with Rho-GAP domain, ANK repeat and PH domain-containing protein 1-like isoform X3	Haliotis rufescens	1
Unigene0020024	6.92	2.26	0	--	XP_046359703.1	arf-GAP with Rho-GAP domain, ANK repeat and PH domain-containing protein 1-like isoform X3	Haliotis rufescens	3
Unigene0080319	1.755	3.24	0	--	XP_046359703.1	arf-GAP with Rho-GAP domain, ANK repeat and PH domain-containing protein 1-like isoform X3	Haliotis rufescens	3
Unigene0039825	1.48	1.83	0	Atg101	XP_046379690.1	autophagy-related protein 101-like isoform X1	Haliotis rufescens	3
Unigene0066954	2.7	0	0	atg13	XP_046374124.1	autophagy-related protein 13-like	Haliotis rufescens	1
Unigene0051820	0.28	0	0	--	XP_046374124.1	autophagy-related protein 13-like	Haliotis rufescens	1
Unigene0035639	1.715	3.32	6.485	--	XP_046369237.1	autophagy-related protein 16-1-like isoform X2	Haliotis rufescens	7
Unigene0037445	0.43	0.885	0	atg2a	XP_046351359.1	autophagy-related protein 2 homolog A-like isoform X2	Haliotis rufescens	3
Unigene0019914	0	2.64	0	ATG2B	XP_046351359.1	autophagy-related protein 2 homolog A-like isoform X2	Haliotis rufescens	5
Unigene0033199	1.065	2.74	0	ATG9A	XP_046341234.1	autophagy-related protein 9A-like	Haliotis rufescens	3
Unigene0096288	1.52	0.915	0	bcl7a	XP_046340254.1	B-cell CLL/lymphoma 7 protein family member A-like isoform X2	Haliotis rufescens	3
Unigene0081878	4.46	0	0	--	XP_046341764.1	B-cell lymphoma/leukemia 11A-like	Haliotis rufescens	1
Unigene0028054	2.495	0	0	--	XP_046340632.1	B-cell receptor CD22-like	Haliotis rufescens	1
Unigene0022896	0	3.94	0	--	XP_046341462.1	B-cell receptor-associated protein 31-like	Haliotis rufescens	5
Unigene0081834	0	4.42	0	--	XP_046341462.1	B-cell receptor-associated protein 31-like	Haliotis rufescens	5
Unigene0095838	35.915	9.625	0	ACTIA	AFP52951.1	beta-actin	Fimbriaphyllia ancora	3
Unigene0093995	7.83	2.24	0	BLOC1S4	XP_046343310.1	biogenesis of lysosome-related organelles complex 1 subunit 4-like	Haliotis rufescens	3
Unigene0083693	3.18	0	0	--	XP_046335486.1	C2 domain-containing protein 5-like	Haliotis rufescens	1
Unigene0095683	0	2.025	0	TMEM63B	XP_046369522.1	calcium permeable stress-gated cation channel 1-like isoform X4	Haliotis rufescens	5
Unigene0051811	1.795	1.205	0	CAMKK2	XP_041348459.1	calcium/calmodulin-dependent protein kinase kinase 1-like	Gigantopelta aegis	3
Unigene0029527	0	5.03	0	CLCA4	XP_046359638.1	calcium-activated chloride channel regulator 1-like	Haliotis rufescens	5
Unigene0006403	0	4.835	0	CLCA1	XP_046359638.1	calcium-activated chloride channel regulator 1-like	Haliotis rufescens	5
Unigene0060952	0	1.34	0	--	XP_046359638.1	calcium-activated chloride channel regulator 1-like	Haliotis rufescens	5
Unigene0069957	0	4.17	0	Mo25	XP_046338269.1	calcium-binding protein 39-like	Haliotis rufescens	5
Unigene0062091	2.76	0	0	PRKC1	XP_046352484.1	calcium-dependent protein kinase C-like isoform X1	Haliotis rufescens	1
Unigene0021122	0.07	0	0	PRKC2	XP_046343842.1	calcium-independent protein kinase C-like isoform X1	Haliotis rufescens	1
Unigene0101993	4.645	0	0	--	XP_046353921.1	calcium-responsive transcription factor-like	Haliotis rufescens	1
Unigene0035466	3.955	2.35	0	Atp2c1	XP_046348043.1	calcium-transporting ATPase type 2C member 1-like isoform X2	Haliotis rufescens	3
Unigene0023762	0	0.275	3.75	CAM-1	CDI79520.1	calmodulin, putative	Eimeria praecox	7
Unigene0024665	1.795	0	0	cam	TWW77196.1	Calmodulin-1	Takifugu flavidus	1
Unigene0060949	17.4	30.69	129.08	SPEC2C	XP_046369354.1	calmodulin-4-like	Haliotis rufescens	7
Unigene0064225	0.95	8.065	54.575	CML8	XP_046347339.1	calmodulin-4-like	Haliotis rufescens	7
Unigene0069633	0	2.985	0	CAM2	XP_046331192.1	calmodulin-A-like isoform X4	Haliotis rufescens	5
Unigene0039848	60.285	10.83	7.565	CML6	XP_046331205.1	calmodulin-A-like isoform X5	Haliotis rufescens	1
Unigene0067653	0	0.35	33.46	--	QBS36244.1	calmodulin-dependent protein kinase	Haliotis discus hannai	7
Unigene0012053	3.575	0	0	CML2	XP_046336527.1	calmodulin-like	Haliotis rufescens	1
Unigene0090985	79.2	21.525	0.125	CPK15	XP_046326461.1	calmodulin-like	Haliotis rufescens	3
Unigene0087671	100.89	264.94	468.96	--	XP_046345861.1	calmodulin-like	Haliotis rufescens	7
Unigene0059755	2.405	8.945	57.46	--	XP_046330583.1	calmodulin-like	Haliotis rufescens	7
Unigene0002609	0.895	0.8	0	CML13	XP_046336686.1	calmodulin-like isoform X2	Haliotis rufescens	3
Unigene0002902	3.685	0	0	--	XP_046339050.1	calmodulin-like protein 12	Haliotis rufescens	1
Unigene0096751	13.245	1.12	3.415	--	XP_046339050.1	calmodulin-like protein 12	Haliotis rufescens	1
Unigene0027469	11.82	95.83	0.305	--	XP_046339050.1	calmodulin-like protein 12	Haliotis rufescens	3
Unigene0080128	3.97	2.31	0	--	XP_046339050.1	calmodulin-like protein 12	Haliotis rufescens	3
Unigene0031071	0	5.03	0	--	XP_046339050.1	calmodulin-like protein 12	Haliotis rufescens	5
Unigene0090340	0	0.88	0	--	XP_046339050.1	calmodulin-like protein 12	Haliotis rufescens	5
Unigene0093211	0	4.56	0	--	XP_046369462.1	calmodulin-like protein 5	Haliotis rufescens	5
Unigene0085742	21.215	2.845	5.325	--	XP_046374553.1	calmodulin-like protein 7	Haliotis rufescens	1
Unigene0054615	6.055	0.855	0	camkmt	XP_046342781.1	calmodulin-lysine N-methyltransferase-like	Haliotis rufescens	3
Unigene0050324	4.21	5.535	10.93	CAMSAP1	XP_046362504.1	calmodulin-regulated spectrin-associated protein 1-like isoform X2	Haliotis rufescens	7
Unigene0046445	9.65	1.63	0	CAMSAP1	XP_046362509.1	calmodulin-regulated spectrin-associated protein 1-like isoform X7	Haliotis rufescens	3
Unigene0045036	1.245	2.635	0.955	camsap1	XP_046362509.1	calmodulin-regulated spectrin-associated protein 1-like isoform X7	Haliotis rufescens	5
Unigene0091800	0.985	0	0	Casp8	XP_046326151.1	caspase-2-like	Haliotis rufescens	1
Unigene0001210	6.155	9.42	13.89	CASP2	XP_046335677.1	caspase-2-like	Haliotis rufescens	7
Unigene0083242	3.9	0	0	--	XP_046376835.1	caspase-3-like	Haliotis rufescens	1
Unigene0016128	2.67	2.575	0	--	XP_046370920.1	caspase-3-like	Haliotis rufescens	3
Unigene0036374	0.65	0.365	0	--	XP_046344513.1	caspase-3-like	Haliotis rufescens	3
Unigene0054794	0	2.645	0	CASP3	XP_046339242.1	caspase-3-like	Haliotis rufescens	5
Unigene0085506	0	3.695	0	--	XP_046339242.1	caspase-3-like	Haliotis rufescens	5
Unigene0068579	0.425	1.92	3.84	CASP3	XP_046360747.1	caspase-3-like	Haliotis rufescens	7
Unigene0037060	2.285	3.635	9.765	CASP7	XP_046376836.1	caspase-3-like isoform X1	Haliotis rufescens	7
Unigene0043382	0.745	13.455	0	CASP3	XP_046376832.1	caspase-7-like	Haliotis rufescens	3
Unigene0007759	6.6	2.53	0	--	XP_046380072.1	caspase-8-like	Haliotis rufescens	3
Unigene0092509	41.82	66.19	107.515	CASP6	XP_046381870.1	caspase-8-like isoform X1	Haliotis rufescens	7
Unigene0042346	54.93	22.85	27.21	CAT	ALU63753.1	catalase	Haliotis madaka	1
Unigene0041231	11.23	30.085	95.3	cat	UFT26656.1	catalase	Haliotis discus hannai	7
Unigene0093940	0	0.055	15.21	CAT3	XP_036895028.1	catalase isozyme 1, partial	Sturnira hondurensis	7
Unigene0098487	0	0.205	2.315	CAT1	XP_036895028.1	catalase isozyme 1, partial	Sturnira hondurensis	7
Unigene0029550	154.78	228.56	592.735	Cp1	AFV73398.1	cathepsin L	Haliotis discus hannai	7
Unigene0092850	13.36	0	0	Cp1	XP_022781015.1	cathepsin L-like isoform X1	Stylophora pistillata	1
Unigene0086639	0.875	2.63	0	CTSO	XP_046369836.1	cathepsin O-like	Haliotis rufescens	3
Unigene0052885	0.635	2.175	6.8	--	XP_046328987.1	cathepsin Z-like	Haliotis rufescens	7
Unigene0044438	4.43	0	0	Cnot10	XP_046361256.1	CCR4-NOT transcription complex subunit 10-like isoform X2	Haliotis rufescens	1
Unigene0072604	2.205	0	0	CNOT10	XP_046361256.1	CCR4-NOT transcription complex subunit 10-like isoform X2	Haliotis rufescens	1
Unigene0068953	21.2	6.55	9.8	Cnot11	XP_046331246.1	CCR4-NOT transcription complex subunit 11-like isoform X1	Haliotis rufescens	1
Unigene0101424	25.94	11.62	10.715	cnot1	XP_046333507.1	CCR4-NOT transcription complex subunit 1-like isoform X4	Haliotis rufescens	1
Unigene0019915	0.325	14.34	0	CD109	XP_046369857.1	CD109 antigen-like	Haliotis rufescens	3
Unigene0035660	25.61	70.36	10.67	--	XP_046369858.1	CD109 antigen-like	Haliotis rufescens	5
Unigene0076106	0	3.675	0	--	XP_046369856.1	CD109 antigen-like	Haliotis rufescens	5
Unigene0018879	0.32	1.08	4.08	CD109	XP_046334737.1	CD109 antigen-like isoform X2	Haliotis rufescens	7
Unigene0049911	4.745	9.51	4.82	CD82	XP_046327083.1	CD151 antigen-like	Haliotis rufescens	5
Unigene0039129	199.39	488.29	167.085	Cd63	APM87502.1	CD63	Haliotis discus discus	5
Unigene0058371	1.495	0	0	--	XP_046355525.1	CD63 antigen-like	Haliotis rufescens	1
Unigene0037015	0	10.57	0	--	XP_046375358.1	CD63 antigen-like	Haliotis rufescens	5
Unigene0045380	0.93	5.715	13.085	Cd82	XP_046326885.1	CD82 antigen-like	Haliotis rufescens	7
Unigene0000644	1.015	4.37	0	CD9	XP_046380197.1	CD9 antigen-like	Haliotis rufescens	3
Unigene0002109	20.67	4.4	0	CD9	XP_046380191.1	CD9 antigen-like	Haliotis rufescens	3
Unigene0097359	0	4.09	0	--	XP_046380196.1	CD9 antigen-like	Haliotis rufescens	5
Unigene0071264	0.43	5.185	17.325	Cdc42	XP_046369717.1	cdc42 homolog	Haliotis rufescens	7
Unigene0099817	4.07	11.95	18.74	Cdc42	XP_046347638.1	cdc42 homolog	Haliotis rufescens	7
Unigene0069676	1.105	0	0	--	XP_046376985.1	cell death abnormality protein 1-like	Haliotis rufescens	1
Unigene0033539	1.75	1.36	0	--	XP_046349168.1	cell death abnormality protein 1-like	Haliotis rufescens	3
Unigene0055063	2.91	4.75	0	--	XP_046327737.1	cell death abnormality protein 1-like	Haliotis rufescens	3
Unigene0099931	0	2.52	0	--	XP_046338706.1	cell death abnormality protein 1-like	Haliotis rufescens	5
Unigene0031878	2.055	1.68	0	--	XP_046376960.1	cell death abnormality protein 1-like isoform X1	Haliotis rufescens	3
Unigene0053485	7.265	0	0	Aven	XP_046369835.1	cell death regulator Aven-like	Haliotis rufescens	1
Unigene0009372	0	7.265	0	--	XP_046375137.1	cell division cycle-associated protein 3-like	Haliotis rufescens	5
Unigene0058476	0	2.77	0	--	XP_046334286.1	cell growth regulator with RING finger domain protein 1-like	Haliotis rufescens	5
Unigene0052115	14.025	30.015	9.425	Lyar	XP_046365099.1	cell growth-regulating nucleolar protein-like	Haliotis rufescens	5
Unigene0006197	1.495	0	0	Ace	ABO26703.1	cholinesterase 1, partial	Haliotis discus discus	1
Unigene0077372	0	2.255	0	CIT	XP_046379196.1	citron Rho-interacting kinase-like	Haliotis rufescens	5
Unigene0091807	436.875	123.88	164.04	CSDE1	XP_046334019.1	cold shock domain-containing protein E1-like	Haliotis rufescens	1
Unigene0098711	0.775	0	0	--	XP_046350699.1	cold-shock protein CS120-like 敲掉 ？	Haliotis rufescens	1
Unigene0055807	86.485	24.865	37.475	Caprin2	XP_046347180.1	complement C1q tumor necrosis factor-related protein 3-like	Haliotis rufescens	1
Unigene0028455	0.55	0	0	MACROH2A1	XP_046364974.1	core histone macro-H2A.1-like isoform X2	Haliotis rufescens	1
Unigene0081489	3.335	5.87	0	CZIB	XP_046337027.1	CXXC motif containing zinc binding protein-like	Haliotis rufescens	3
Unigene0017992	1.835	0	0	CRLF3	XP_046361558.1	cytokine receptor-like factor 3	Haliotis rufescens	1
Unigene0052758	0.815	0.755	0	Crlf3	XP_046361558.1	cytokine receptor-like factor 3	Haliotis rufescens	3
Unigene0032949	7.53	2.995	0	rdgBbeta	XP_046372578.1	cytoplasmic phosphatidylinositol transfer protein 1-like	Haliotis rufescens	3
Unigene0030316	6.7	0.81	0	--	XP_046358676.1	dedicator of cytokinesis protein 3-like	Haliotis rufescens	3
Unigene0080509	0.83	2.05	0	DOCK7	XP_046353506.1	dedicator of cytokinesis protein 7-like isoform X1	Haliotis rufescens	3
Unigene0083623	0.37	0.52	0	--	XP_046379404.1	dr1-associated corepressor-like	Haliotis rufescens	3
Unigene0049759	15.315	36.325	22.485	DUOX2	XP_046341513.1	dual oxidase 2-like isoform X3	Haliotis rufescens	5
Unigene0090389	6.98	0	0	MAP2K5	XP_046330578.1	dual specificity mitogen-activated protein kinase kinase 5-like	Haliotis rufescens	1
Unigene0001806	58.11	27.665	30.97	MAP2K6	XP_046369999.1	dual specificity mitogen-activated protein kinase kinase 6-like isoform X1	Haliotis rufescens	1
Unigene0018990	0.87	0	0	--	XP_046356785.1	early endosome antigen 1-like isoform X1	Haliotis rufescens	1
Unigene0037585	0	5.575	0	--	XP_046379085.1	early endosome antigen 1-like isoform X3	Haliotis rufescens	5
Unigene0022266	0	3.29	0	--	XP_046358759.1	EGF-like domain-containing protein 2	Haliotis rufescens	5
Unigene0048048	0	2.28	0	--	XP_046331698.1	EGF-like domain-containing protein 2	Haliotis rufescens	5
Unigene0067215	0.73	0	0	--	XP_046342672.1	endosome/lysosome-associated apoptosis and autophagy regulator family member 2-like isoform X5	Haliotis rufescens	1
Unigene0053224	0	4.405	0	KIAA1324L	XP_046342672.1	endosome/lysosome-associated apoptosis and autophagy regulator family member 2-like isoform X5	Haliotis rufescens	5
Unigene0066245	9.285	1.09	0	EGFL7	XP_046330713.1	epidermal growth factor-like protein 7	Haliotis rufescens	3
Unigene0002756	11.62	20.455	8.25	Egfl7	XP_046330712.1	epidermal growth factor-like protein 7	Haliotis rufescens	5
Unigene0051566	1.72	0	0	EXOSC7	XP_046356507.1	exosome complex component RRP42-like	Haliotis rufescens	1
Unigene0085444	1.11	0	0	Exosc7	XP_046356507.1	exosome complex component RRP42-like	Haliotis rufescens	1
Unigene0010429	25.765	4.615	8.3	EXOSC8	XP_046329504.1	exosome complex component RRP43-like	Haliotis rufescens	1
Unigene0098458	0	2.3	0	EXOSC2	XP_046336313.1	exosome complex component RRP4-like	Haliotis rufescens	5
Unigene0043645	0	0.565	0	DIS3	XP_046356627.1	exosome complex exonuclease RRP44-like	Haliotis rufescens	5
Unigene0044867	0.975	3.7	1.465	Dis3	XP_046356627.1	exosome complex exonuclease RRP44-like	Haliotis rufescens	5
Unigene0044866	0.235	2.35	9.5	DIS3	XP_046356627.1	exosome complex exonuclease RRP44-like	Haliotis rufescens	7
Unigene0088095	32.02	6.92	0	OLE5	XP_046353254.1	extracellular superoxide dismutase[Cu-Zn-like isoform X3	Haliotis rufescens	3
Unigene0016902	2.245	0	0	--	XP_046341442.1	F-actin-monooxygenase MICAL3-like isoform X4	Haliotis rufescens	1
Unigene0076539	0.7	0	0	--	XP_046341442.1	F-actin-monooxygenase MICAL3-like isoform X4	Haliotis rufescens	1
Unigene0035613	0.725	0	0	Carmil1	XP_046358143.1	F-actin-uncapping protein LRRC16A-like isoform X2	Haliotis rufescens	1
Unigene0027423	0	1.695	0	--	XP_046358502.1	F-actin-uncapping protein LRRC16A-like isoform X7	Haliotis rufescens	5
Unigene0051291	1.685	0	0	--	XP_046336327.1	Fc receptor-like protein 5	Haliotis rufescens	1
Unigene0066561	27.975	11.815	16.285	SCM-1	AIA57693.1	ferritin	Galaxea astreata	1
Unigene0070400	3435.73	1301.13	1184.87	FTH1	ADK60915.1	ferritin	Haliotis discus hannai	1
Unigene0034231	0.175	0.87	7.51	Ftl1	NP_071945.3	ferritin light chain 1	Rattus norvegicus	7
Unigene0034457	6.56	0	0	fth1-b	XP_027037771.1	ferritin, middle subunit-like	Pocillopora damicornis	1
Unigene0054084	1.975	2.955	0	FGFRL1	XP_046369008.1	fibroblast growth factor receptor-like 1	Haliotis rufescens	3
Unigene0084195	0	2.61	0	--	XP_046357615.1	FYVE, RhoGEF and PH domain-containing protein 6-like isoform X3	Haliotis rufescens	5
Unigene0054281	3.635	7.325	0.195	GPATCH3	XP_046360237.1	G patch domain-containing protein 3-like isoform X1	Haliotis rufescens	3
Unigene0031702	1.69	2.46	4.39	--	XP_046332230.1	G protein pathway suppressor 2-like isoform X1	Haliotis rufescens	7
Unigene0073241	1.995	4.915	0	KCNJ6	XP_046374450.1	G protein-activated inward rectifier potassium channel 2-like	Haliotis rufescens	3
Unigene0032492	1.965	2.685	0	Grk5	XP_046372107.1	G protein-coupled receptor kinase 5-like	Haliotis rufescens	3
Unigene0047467	0	2.835	0	--	XP_046348813.1	G surface protein, allelic form 156-like, partial	Haliotis rufescens	5
Unigene0089241	0.795	0	0	--	XP_046354096.1	gamma-aminobutyric acid receptor subunit gamma-2-like	Haliotis rufescens	1
Unigene0070138	0.995	0	0	--	XP_046354096.1	gamma-aminobutyric acid receptor subunit gamma-2-like 氨基丁酸	Haliotis rufescens	1
Unigene0034968	0.63	2.295	0	IFI30	XP_046374694.1	gamma-interferon-inducible lysosomal thiol reductase-like	Haliotis rufescens	3
Unigene0029710	1.01	2.185	0.14	GGT1	XP_046335896.1	glutathione hydrolase 1 proenzyme-like	Haliotis rufescens	3
Unigene0051451	5.99	8.165	3.66	GPX1	XP_046334102.1	glutathione peroxidase-like	Haliotis rufescens	3
Unigene0065078	88.645	23.335	15.065	GPx	XP_046377622.1	glutathione peroxidase-like 谷胱甘肽过氧化物酶	Haliotis rufescens	1
Unigene0052604	0.755	10.32	0	--	XP_046326454.1	glutathione S-transferase 1-1-like	Haliotis rufescens	3
Unigene0053658	0	3.21	0	--	XP_046369936.1	glutathione S-transferase 1-1-like	Haliotis rufescens	5
Unigene0048635	43.3	9.825	7.3	GST1	XP_046358194.1	glutathione S-transferase 1-like	Haliotis rufescens	1
Unigene0073138	1.3	0	0	GST1	XP_046350876.1	glutathione S-transferase 1-like	Haliotis rufescens	1
Unigene0037565	2.05	0	0	--	XP_046358204.1	glutathione S-transferase 1-like	Haliotis rufescens	1
Unigene0068857	21.42	22.82	11.295	Gsta4	XP_046325875.1	glutathione S-transferase 3-like	Haliotis rufescens	3
Unigene0061385	11.47	23.01	45.37	GSTT2B	XP_046376813.1	glutathione S-transferase A-like	Haliotis rufescens	7
Unigene0075832	1.655	0	0	Gstcd	XP_046352686.1	glutathione S-transferase C-terminal domain-containing protein-like	Haliotis rufescens	1
Unigene0084132	0	0.105	1.425	Os02g0220500	PRP80070.1	glutathione S-transferase domain-containing protein	Planoprotostelium fungivorum	7
Unigene0043170	189.995	233.745	104.915	Gsto1	ALU63756.1	glutathione-S-transferase	Haliotis madaka	3
Unigene0023979	0.25	0.425	0	GSTK1	ARR97149.1	gluthathione S-transferase kappa	Haliotis discus discus	3
Unigene0005980	1.44	0	0	--	XP_046363634.1	G-protein coupled receptor 161-like	Haliotis rufescens	1
Unigene0014250	0	4.365	0	--	XP_046370443.1	G-protein coupled receptor dmsr-1-like	Haliotis rufescens	5
Unigene0028422	1.99	0	0	RXFP1	XP_046370612.1	G-protein coupled receptor GRL101-like	Haliotis rufescens	1
Unigene0009889	0	0.935	0	moody	XP_046382007.1	G-protein coupled receptor moody-like	Haliotis rufescens	5
Unigene0007735	0.275	0	0	GRB2	XP_046354988.1	growth factor receptor-bound protein 2-like	Haliotis rufescens	1
Unigene0053548	1.55	0	0	--	XP_046350120.1	growth/differentiation factor 11-like	Haliotis rufescens	1
Unigene0053550	4.525	0	0	--	XP_046350120.1	growth/differentiation factor 11-like	Haliotis rufescens	1
Unigene0038344	0	1.745	0	--	XP_046368416.1	GTPase-activating Rap/Ran-GAP domain-like protein 3 isoform X1	Haliotis rufescens	5
Unigene0005642	0	4.66	0	hspa14	XP_046335638.1	heat shock 70 kDa protein 14-like	Haliotis rufescens	5
Unigene0091726	0	1.13	0	hspa14	XP_046335638.1	heat shock 70 kDa protein 14-like	Haliotis rufescens	5
Unigene0044762	34.72	52.09	21.57	HSP110	XP_046372039.1	heat shock 70 kDa protein 4-like	Haliotis rufescens	3
Unigene0103880	0	0.58	0	HSP70	KRY05206.1	Heat shock cognate 70 kDa protein 2, partial	Trichinella patagoniensis	5
Unigene0065497	0	1.62	0	HSC-2	XP_036988127.1	heat shock cognate 70 kDa protein 2, partial	Artibeus jamaicensis	5
Unigene0093024	0	0.3	8.9	HSC-2	XP_037012895.1	heat shock cognate 70 kDa protein 2-like	Artibeus jamaicensis	7
Unigene0009315	0	3.41	0	clpB	XP_004995761.1	heat shock protein	Salpingoeca rosetta	5
Unigene0014412	0	6.435	0	HSP70	ACF15541.1	heat shock protein 70, partial	Leishmania braziliensis	5
Unigene0031915	17.215	0	0	ODHCY	AYD59980.1	hemocyanin type 1	Haliotis discus hannai	1
Unigene0031916	5.39	0	0	ODHCY	AYD59980.1	hemocyanin type 1	Haliotis discus hannai	1
Unigene0032097	41.785	0	0	ODHCY	AYD59980.1	hemocyanin type 1	Haliotis discus hannai	1
Unigene0101144	14.495	0	0	ODHCY	AYD59980.1	hemocyanin type 1	Haliotis discus hannai	1
Unigene0104995	19.29	0	0	ODHCY	AYD59980.1	hemocyanin type 1	Haliotis discus hannai	1
Unigene0067829	54.275	6.21	0	ODHCY	AYD59980.1	hemocyanin type 1	Haliotis discus hannai	3
Unigene0082410	26.095	3.115	0	ODHCY	AYD59980.1	hemocyanin type 1	Haliotis discus hannai	3
Unigene0098288	10.57	2.975	0	ODHCY	AYD59980.1	hemocyanin type 1	Haliotis discus hannai	3
Unigene0085693	3.825	0	0	ODHCY	AYD59981.1	hemocyanin type 2	Haliotis discus hannai	1
Unigene0035843	18.805	24.92	11.78	MET	XP_046340023.1	hepatocyte growth factor receptor-like	Haliotis rufescens	3
Unigene0079097	0	3.115	0	KAT2B	XP_046359409.1	histone acetyltransferase KAT2A-like isoform X2	Haliotis rufescens	5
Unigene0101436	1.84	0	0	Tip60	XP_046372682.1	histone acetyltransferase KAT5-like	Haliotis rufescens	1
Unigene0060850	1.475	0	0	--	XP_046366737.1	histone acetyltransferase KAT6B-like	Haliotis rufescens	1
Unigene0089108	5.305	1.245	2.43	Kat6a	XP_046367298.1	histone acetyltransferase KAT6B-like isoform X2	Haliotis rufescens	1
Unigene0030688	1.395	2.65	0	KAT7	XP_046358492.1	histone acetyltransferase KAT7-like isoform X3	Haliotis rufescens	3
Unigene0021593	5.455	0	0	HDAC3	XP_046367544.1	histone deacetylase 3-like	Haliotis rufescens	1
Unigene0040324	0.755	3.64	0	hdac3	XP_046367544.1	histone deacetylase 3-like	Haliotis rufescens	3
Unigene0006363	2.22	0	0	SAP18	XP_008822547.1	histone deacetylase complex subunit SAP18	Nannospalax galili	1
Unigene0049845	1.535	0	0	--	XP_046379792.1	histone demethylase UTY-like	Haliotis rufescens	1
Unigene0024629	1.085	0	0	KDM6A	XP_046379779.1	histone demethylase UTY-like isoform X1	Haliotis rufescens	1
Unigene0078104	330.99	444.685	725.54	h1-0-a	XP_046372456.1	histone H1-delta-like	Haliotis rufescens	7
Unigene0016480	0	0.97	0	H1-I	XP_036985173.1	histone H1-like	Artibeus jamaicensis	5
Unigene0040333	49.79	91.415	155.73	h2ax	XP_046372412.1	histone H2A-like	Haliotis rufescens	7
Unigene0032825	3.935	0	0	H2ac21	XP_046336979.1	histone H2A-like isoform X1	Haliotis rufescens	1
Unigene0040649	1.58	0	0	cenpa	XP_046333123.1	histone H3.3-like	Haliotis rufescens	1
Unigene0033004	0.27	0	0	HINFP	XP_046341940.1	histone H4 transcription factor-like	Haliotis rufescens	1
Unigene0044833	2.44	5.735	2.41	HPF1	XP_046331894.1	histone PARylation factor 1-like	Haliotis rufescens	5
Unigene0069976	8.365	0	0	Art4	XP_046327317.1	histone-arginine methyltransferase CARM1-like isoform X6	Haliotis rufescens	1
Unigene0069975	1.1	4.41	0	--	XP_046327311.1	histone-arginine methyltransferase CARMER-like isoform X1	Haliotis rufescens	3
Unigene0074168	2.405	0	0	KMT2B	XP_046375390.1	histone-lysine N-methyltransferase 2B-like	Haliotis rufescens	1
Unigene0076248	0.165	0	0	--	XP_046381931.1	histone-lysine N-methyltransferase 2C-like isoform X12	Haliotis rufescens	1
Unigene0089973	1.19	0	0	--	XP_046381931.1	histone-lysine N-methyltransferase 2C-like isoform X12	Haliotis rufescens	1
Unigene0064426	2.905	0	0	--	XP_046381932.1	histone-lysine N-methyltransferase 2C-like isoform X13	Haliotis rufescens	1
Unigene0000109	0.155	0.775	0	--	XP_046341626.1	histone-lysine N-methyltransferase 2D-like isoform X1	Haliotis rufescens	3
Unigene0044560	0	1.095	0	--	XP_046341627.1	histone-lysine N-methyltransferase 2D-like isoform X2	Haliotis rufescens	5
Unigene0010701	1.67	1.59	0	--	XP_046358620.1	histone-lysine N-methyltransferase ASH1L-like	Haliotis rufescens	3
Unigene0007358	0	4.07	0	--	XP_046358620.1	histone-lysine N-methyltransferase ASH1L-like	Haliotis rufescens	5
Unigene0062660	1.09	0	0	EHMT1	XP_046344022.1	histone-lysine N-methyltransferase EHMT2-like isoform X3	Haliotis rufescens	1
Unigene0068294	0	6.685	0	EHMT2	XP_046344022.1	histone-lysine N-methyltransferase EHMT2-like isoform X3	Haliotis rufescens	5
Unigene0081481	1.215	0	0	EZH1	XP_046378012.1	histone-lysine N-methyltransferase EZH2-like isoform X1	Haliotis rufescens	1
Unigene0090248	0	2.885	0	Nsd1	XP_046335269.1	histone-lysine N-methyltransferase NSD2-like isoform X3	Haliotis rufescens	5
Unigene0050697	15.05	19.26	8.14	PRDM16	XP_046381089.1	histone-lysine N-methyltransferase PRDM16-like isoform X4	Haliotis rufescens	3
Unigene0061055	0	2.485	0	--	XP_046339020.1	histone-lysine N-methyltransferase PRDM9-like	Haliotis rufescens	5
Unigene0042996	1.675	0	0	--	XP_046356088.1	histone-lysine N-methyltransferase PRDM9-like isoform X1	Haliotis rufescens	1
Unigene0016498	1.87	1.315	0	Set1	XP_046382076.1	histone-lysine N-methyltransferase SETD1B-A-like isoform X1	Haliotis rufescens	3
Unigene0092427	3.37	0	0	SETDB1	XP_046338726.1	histone-lysine N-methyltransferase SETDB1-B-like, partial	Haliotis rufescens	1
Unigene0046131	1.52	0	0	--	XP_046338726.1	histone-lysine N-methyltransferase SETDB1-B-like, partial	Haliotis rufescens	1
Unigene0094732	1.665	0	0	--	GFT06043.1	histone-lysine N-methyltransferase SETMAR	Trichonephila clavipes	1
Unigene0033404	0	3.04	0	--	GFT18052.1	histone-lysine N-methyltransferase SETMAR	Trichonephila clavipes	5
Unigene0071192	0.15	0	0	SETMAR	XP_046371785.1	histone-lysine N-methyltransferase SETMAR-like	Haliotis rufescens	1
Unigene0042072	3.57	1.19	1.425	SETMAR	XP_030588657.1	histone-lysine N-methyltransferase SETMAR-like	Archocentrus centrarchus	1
Unigene0009441	0.94	0	0	GVQW3	XP_046358250.1	histone-lysine N-methyltransferase SETMAR-like	Haliotis rufescens	1
Unigene0081819	2.55	0	0	--	XP_030588657.1	histone-lysine N-methyltransferase SETMAR-like	Archocentrus centrarchus	1
Unigene0100096	0.965	0	0	--	XP_030588657.1	histone-lysine N-methyltransferase SETMAR-like	Archocentrus centrarchus	1
Unigene0023698	1.03	0	0	--	XP_030003909.1	histone-lysine N-methyltransferase SETMAR-like	Sphaeramia orbicularis	1
Unigene0013132	1.58	0	0	--	XP_026314672.1	histone-lysine N-methyltransferase SETMAR-like	Hyposmocoma kahamanoa	1
Unigene0009994	1.78	2.275	0	--	XP_046341486.1	histone-lysine N-methyltransferase SETMAR-like	Haliotis rufescens	3
Unigene0003852	0.27	19.19	0	--	XP_041989227.1	histone-lysine N-methyltransferase SETMAR-like	Aricia agestis	3
Unigene0000610	2.03	3.495	0	--	XP_030588657.1	histone-lysine N-methyltransferase SETMAR-like	Archocentrus centrarchus	3
Unigene0103961	1.855	3.715	0	--	XP_030588657.1	histone-lysine N-methyltransferase SETMAR-like	Archocentrus centrarchus	3
Unigene0001731	127.67	271.935	181.61	SETMAR	XP_041989227.1	histone-lysine N-methyltransferase SETMAR-like	Aricia agestis	5
Unigene0088838	0	11.92	0	--	XP_030003909.1	histone-lysine N-methyltransferase SETMAR-like	Sphaeramia orbicularis	5
Unigene0063732	1.505	0	0	--	XP_046331095.1	histone-lysine N-methyltransferase, H3 lysine-79 specific-like isoform X5	Haliotis rufescens	1
Unigene0043594	0.035	4.96	0	DOT1L	XP_046331095.1	histone-lysine N-methyltransferase, H3 lysine-79 specific-like isoform X5	Haliotis rufescens	5
Unigene0038383	6.12	25.425	9.49	--	XP_046331095.1	histone-lysine N-methyltransferase, H3 lysine-79 specific-like isoform X5	Haliotis rufescens	5
Unigene0100714	49.05	11.68	17.715	smyd5	XP_046332941.1	histone-lysine N-trimethyltransferase SMYD5-like isoform X1	Haliotis rufescens	1
Unigene0083521	0.15	0	0	sti1	XP_046366795.1	hsp70-Hsp90 organizing protein 1-like	Haliotis rufescens	1
Unigene0089602	1.065	0	0	--	XP_046366795.1	hsp70-Hsp90 organizing protein 1-like	Haliotis rufescens	1
Unigene0088119	99.045	157.415	199.92	Epas1	QPB67689.1	hypoxia inducible factor-1alpha	Haliotis discus hannai	7
Unigene0047850	0.665	2.87	0.04	HYOU1	AWV50542.1	hypoxia up-regulated protein 1	Haliotis discus hannai	3
Unigene0053247	1.515	1.235	0.23	hyou1	AWV50542.1	hypoxia up-regulated protein 1	Haliotis discus hannai	3
Unigene0053248	0	5.41	0	hyou1	AWV50542.1	hypoxia up-regulated protein 1	Haliotis discus hannai	5
Unigene0085091	0	1.82	0	--	XP_046351971.1	immunoglobulin superfamily containing leucine-rich repeat protein-like	Haliotis rufescens	5
Unigene0030684	0	0.47	7.53	--	XP_046351971.1	immunoglobulin superfamily containing leucine-rich repeat protein-like	Haliotis rufescens	7
Unigene0062340	3.16	3.125	0	IGBP1	XP_046381107.1	immunoglobulin-binding protein 1-like	Haliotis rufescens	3
Unigene0035719	0	8.175	0	--	XP_046370875.1	inhibitor of apoptosis protein-like isoform X1	Haliotis rufescens	5
Unigene0068053	0.31	0.75	0	ITPR1	XP_046343262.1	inositol 1,4,5-trisphosphate receptor type 1-like isoform X13	Haliotis rufescens	3
Unigene0070687	0	2.255	0	--	XP_046366515.1	inositol 1,4,5-trisphosphate receptor type 3-like isoform X4	Haliotis rufescens	5
Unigene0016309	1.12	0	0	--	XP_046368974.1	inositol polyphosphate 5-phosphatase OCRL-like	Haliotis rufescens	1
Unigene0087434	1.51	0	0	--	XP_046368950.1	inositol polyphosphate 5-phosphatase OCRL-like isoform X1	Haliotis rufescens	1
Unigene0038107	0	1.53	0	Pheta1	XP_046342540.1	inositol polyphosphate-4-phosphatase type I A-like isoform X1	Haliotis rufescens	5
Unigene0038108	0	2.215	0	--	XP_046342540.1	inositol polyphosphate-4-phosphatase type I A-like isoform X1	Haliotis rufescens	5
Unigene0065131	0	6.52	0	--	XP_046360545.1	inositol polyphosphate-5-phosphatase A-like isoform X2	Haliotis rufescens	5
Unigene0020198	2.895	0	0	--	XP_046331507.1	inositol-trisphosphate 3-kinase homolog isoform X2	Haliotis rufescens	1
Unigene0022177	3.035	0	0	--	XP_046350806.1	insulin gene enhancer protein ISL-1-like isoform X1	Haliotis rufescens	1
Unigene0078941	1.685	1.83	0.875	--	XP_046362952.1	insulin receptor substrate 1-B-like isoform X1	Haliotis rufescens	3
Unigene0070460	0	2.745	0	irs1	XP_046362952.1	insulin receptor substrate 1-B-like isoform X1	Haliotis rufescens	5
Unigene0032046	0	3.91	0	Ide	XP_046335025.1	insulin-degrading enzyme-like	Haliotis rufescens	5
Unigene0067554	3.48	2.58	0.665	insig1	XP_046349860.1	insulin-induced gene 2 protein-like	Haliotis rufescens	3
Unigene0008293	9.445	22.995	42.745	--	AFY98848.1	insulin-like growth factor binding protein-4	Haliotis diversicolor	7
Unigene0056570	0	1.21	0	igfbp2	XP_046364193.1	insulin-like growth factor-binding protein 5	Haliotis rufescens	5
Unigene0089741	0	4.795	0	--	XP_046373894.1	insulin-like growth factor-binding protein complex acid labile subunit isoform X1	Haliotis rufescens	5
Unigene0042031	1.06	0.35	0	--	XP_046334808.1	integrin alpha-8-like	Haliotis rufescens	3
Unigene0044544	7.11	0	0	ITGA8	XP_041366767.1	integrin alpha-V-like	Gigantopelta aegis	1
Unigene0057933	14.535	6.395	6.53	--	XP_046356964.1	integrin beta-1-binding protein 1-like	Haliotis rufescens	1
Unigene0048962	14.84	4.49	0	ITGB2	XP_046354850.1	integrin beta-1-like isoform X1	Haliotis rufescens	3
Unigene0023892	6.985	17.55	30.48	mys	XP_046332998.1	integrin beta-PS-like	Haliotis rufescens	7
Unigene0040219	0.55	0	0	mys	XP_046339772.1	integrin beta-PS-like isoform X1	Haliotis rufescens	1
Unigene0060623	5.71	59.31	12.975	--	XP_046371229.1	integumentary mucin C.1-like	Haliotis rufescens	5
Unigene0099613	0	1.785	0	--	XP_046353157.1	integumentary mucin C.1-like isoform X1	Haliotis rufescens	5
Unigene0073151	15.595	42.04	24.895	--	XP_046374692.1	interferon alpha-inducible protein 27-like protein 2A isoform X2	Haliotis rufescens	5
Unigene0057595	1.94	7.245	0	mx	XP_046352527.1	interferon-induced GTP-binding protein Mx1-like isoform X1	Haliotis rufescens	3
Unigene0039891	0	0.845	0	--	XP_046329712.1	interferon-induced helicase C domain-containing protein 1-like isoform X1	Haliotis rufescens	5
Unigene0073707	19.985	6.085	5.755	IFI44	XP_046343273.1	interferon-induced protein 44-like	Haliotis rufescens	1
Unigene0053507	768.425	560.96	220.19	--	XP_046344967.1	interferon-induced protein 44-like	Haliotis rufescens	3
Unigene0008704	3.085	10.035	3.29	--	XP_046344967.1	interferon-induced protein 44-like	Haliotis rufescens	5
Unigene0000089	10.31	10.79	5.375	IFI44L	XP_046343214.1	interferon-induced protein 44-like isoform X1	Haliotis rufescens	3
Unigene0003632	0.655	0	0	--	XP_046343261.1	interferon-induced protein 44-like isoform X3	Haliotis rufescens	1
Unigene0045788	2.675	1.06	0	--	XP_046380478.1	interleukin 17-like protein	Haliotis rufescens	3
Unigene0077494	55.755	258.64	19.84	--	XP_046380545.1	interleukin 17-like protein	Haliotis rufescens	5
Unigene0000805	1.825	12.715	3.02	IRAK4	APW79904.1	interleukin-1 receptor-associated kinase 4	Haliotis discus discus	5
Unigene0003179	0.935	1.915	0	Jkamp	XP_046351259.1	JNK1/MAPK8-associated membrane protein-like	Haliotis rufescens	3
Unigene0016635	2.04	0	0	MAPK8IP1	XP_046326737.1	JNK-interacting protein 1-like	Haliotis rufescens	1
Unigene0092590	2.39	0	0	--	XP_046355527.1	leukocyte surface antigen CD53-like isoform X1	Haliotis rufescens	1
Unigene0073946	0.63	1.36	0	--	XP_046355527.1	leukocyte surface antigen CD53-like isoform X1	Haliotis rufescens	3
Unigene0057816	6.475	5.505	2.655	Litaf	XP_046337539.1	lipopolysaccharide-induced tumor necrosis factor-alpha factor homolog	Haliotis rufescens	3
Unigene0006790	0	2.345	0	MICU1	XP_022798672.1	LOW QUALITY PROTEIN: calcium uptake protein 1, mitochondrial-like	Stylophora pistillata	5
Unigene0105431	3.885	7.85	2.975	RAB30	XP_046352725.1	LOW QUALITY PROTEIN: ras-related protein Rab-30-like	Haliotis rufescens	5
Unigene0026969	0	3.12	0	--	XP_044173266.1	lymphocyte antigen 6 complex locus protein G6d-like	Acropora millepora	5
Unigene0058762	0	2.055	0	--	XP_046352773.1	lysosomal alpha-glucosidase-like isoform X1	Haliotis rufescens	5
Unigene0028823	1.64	0	0	MAN2B1	XP_046352433.1	lysosomal alpha-mannosidase-like isoform X1	Haliotis rufescens	1
Unigene0043584	1.45	0	0	MAN2B1	XP_046352433.1	lysosomal alpha-mannosidase-like isoform X1	Haliotis rufescens	1
Unigene0043583	0.5	0	0	--	XP_046352433.1	lysosomal alpha-mannosidase-like isoform X1	Haliotis rufescens	1
Unigene0059592	0.945	0	0	MAN2B1	XP_046352379.1	lysosomal alpha-mannosidase-like isoform X2	Haliotis rufescens	1
Unigene0056374	8.365	0	0	MAN2B1	XP_046378351.1	lysosomal alpha-mannosidase-like, partial	Haliotis rufescens	1
Unigene0036898	1.82	0	0	MAN2B1	XP_046354487.1	lysosomal alpha-mannosidase-like, partial	Haliotis rufescens	1
Unigene0056375	1.715	1.87	0	MAN2B1	XP_046378351.1	lysosomal alpha-mannosidase-like, partial	Haliotis rufescens	3
Unigene0023637	1.825	0	0	--	XP_046351278.1	lysosomal-trafficking regulator-like isoform X1	Haliotis rufescens	1
Unigene0058423	1.25	0	0	--	XP_046351278.1	lysosomal-trafficking regulator-like isoform X1	Haliotis rufescens	1
Unigene0058695	1.45	0	0	LYST	XP_046351281.1	lysosomal-trafficking regulator-like isoform X3	Haliotis rufescens	1
Unigene0043777	3.98	3.475	1.2	DCP2	XP_046370727.1	m7GpppN-mRNA hydrolase-like	Haliotis rufescens	3
Unigene0052612	1.79	1.09	0	--	XP_046350435.1	major antigen-like	Haliotis rufescens	3
Unigene0046842	120.775	40.26	35.28	SOD2	ABF67504.1	manganese-superoxide dismutase 锰超氧化物歧化酶	Haliotis discus discus	1
Unigene0086891	0	3.9	0	MAPKAPK5	XP_046371594.1	MAP kinase-activated protein kinase 5-like	Haliotis rufescens	5
Unigene0043299	2.945	0	0	Rab3-GEF	XP_046326090.1	MAP kinase-activating death domain protein-like isoform X6	Haliotis rufescens	1
Unigene0023775	0	2.44	0	--	XP_046364295.1	MAP3K12-binding inhibitory protein 1-like isoform X1	Haliotis rufescens	5
Unigene0070447	0.99	0	0	MOK	XP_046359180.1	MAPK/MAK/MRK overlapping kinase-like isoform X3	Haliotis rufescens	1
Unigene0071069	14.665	5.375	6.53	--	XP_046334890.1	MHC class II regulatory factor RFX1-like	Haliotis rufescens	1
Unigene0057992	5.235	9.395	29.385	MGST1	ABO26660.1	microsomal glutathione s-transferase 1	Haliotis discus discus	7
Unigene0091347	0.11	0.72	3.975	Mgst1	XP_021020384.1	microsomal glutathione S-transferase 1 isoform X1	Mus caroli	7
Unigene0056196	2.635	0.775	0	LTC4S	XP_046325810.1	microsomal glutathione S-transferase 2-like	Haliotis rufescens	3
Unigene0076699	1.395	3.155	0	Mapk14	XP_046358158.1	mitogen-activated protein kinase 14-like	Haliotis rufescens	3
Unigene0004409	9.1	3.225	4.095	Mapk7	XP_046374434.1	mitogen-activated protein kinase 7-like	Haliotis rufescens	1
Unigene0007721	0	2.24	0	--	XP_046359046.1	mitogen-activated protein kinase kinase kinase 10-like	Haliotis rufescens	5
Unigene0007722	0.785	0	0	MAP3K9	XP_041352732.1	mitogen-activated protein kinase kinase kinase 11-like isoform X2	Gigantopelta aegis	1
Unigene0085686	0.255	0	0	Map3k5	XP_046336637.1	mitogen-activated protein kinase kinase kinase 15-like isoform X3	Haliotis rufescens	1
Unigene0029160	1.46	0	0	MAP3K15	XP_046336637.1	mitogen-activated protein kinase kinase kinase 15-like isoform X3	Haliotis rufescens	1
Unigene0051110	10.255	1.44	1.16	MAP3K1	XP_046358065.1	mitogen-activated protein kinase kinase kinase 1-like	Haliotis rufescens	1
Unigene0015182	1.89	0	0	--	XP_046332327.1	mitogen-activated protein kinase kinase kinase kinase 5-like isoform X10	Haliotis rufescens	1
Unigene0061748	3.235	0	0	--	XP_046355844.1	mitogen-activated protein kinase-binding protein 1-like isoform X2	Haliotis rufescens	1
Unigene0071334	6.63	0	0	--	XP_046380780.1	mucin-16-like isoform X2	Haliotis rufescens	1
Unigene0005576	1.69	1.16	0	--	XP_046380780.1	mucin-16-like isoform X2	Haliotis rufescens	3
Unigene0093668	5.795	1.315	0	--	XP_046380780.1	mucin-16-like isoform X2	Haliotis rufescens	3
Unigene0100544	0	2.44	0	--	XP_046380780.1	mucin-16-like isoform X2	Haliotis rufescens	5
Unigene0079862	4.39	11.34	5.87	--	XP_046333426.1	mucin-22-like	Haliotis rufescens	5
Unigene0079864	32.045	52.635	118.575	--	XP_046333426.1	mucin-22-like	Haliotis rufescens	7
Unigene0086440	0	2.595	0	--	XP_046333427.1	mucin-22-like, partial	Haliotis rufescens	5
Unigene0079861	0.675	1.35	4.875	--	XP_046333427.1	mucin-22-like, partial	Haliotis rufescens	7
Unigene0000625	0.91	2.065	6.42	--	XP_046363226.1	mucin-2-like	Haliotis rufescens	7
Unigene0087957	8.225	0	0	--	XP_046381128.1	mucin-2-like isoform X1	Haliotis rufescens	1
Unigene0003192	0	0.235	0	--	XP_046356456.1	mucin-2-like isoform X1	Haliotis rufescens	5
Unigene0047989	0.82	0.83	0	--	XP_046333506.1	mucin-2-like isoform X2	Haliotis rufescens	3
Unigene0063831	0.845	0	0	--	XP_046355248.1	mucin-4-like isoform X2	Haliotis rufescens	1
Unigene0063830	0.335	2.88	7.69	--	XP_046355248.1	mucin-4-like isoform X2	Haliotis rufescens	7
Unigene0039674	9.59	0.86	2	--	XP_046381145.1	mucin-5AC-like	Haliotis rufescens	1
Unigene0013812	1.765	0	0	--	XP_046363571.1	mucin-5AC-like	Haliotis rufescens	1
Unigene0017148	3.6	0	0	--	XP_046335297.1	mucin-5AC-like	Haliotis rufescens	1
Unigene0092692	1.43	0	0	--	XP_046335297.1	mucin-5AC-like	Haliotis rufescens	1
Unigene0063711	1.955	0	0	--	XP_046327250.1	mucin-5AC-like	Haliotis rufescens	1
Unigene0062580	1.325	2	0	--	XP_046340870.1	mucin-5AC-like	Haliotis rufescens	3
Unigene0104225	0	3.335	0	--	XP_046356250.1	mucin-5AC-like	Haliotis rufescens	5
Unigene0044641	0	1.395	0	--	XP_046351345.1	mucin-5AC-like	Haliotis rufescens	5
Unigene0096931	0	5.09	0	--	XP_046338100.1	mucin-5AC-like	Haliotis rufescens	5
Unigene0000113	0	1.5	0	--	XP_046334290.1	mucin-5AC-like	Haliotis rufescens	5
Unigene0028340	0.84	0	0	--	XP_046380812.1	mucin-5AC-like isoform X2	Haliotis rufescens	1
Unigene0006039	2.76	0	0	--	XP_046363295.1	mucin-5AC-like isoform X2	Haliotis rufescens	1
Unigene0029982	1.05	0	0	--	XP_046377618.1	mucin-5B-like isoform X3	Haliotis rufescens	1
Unigene0085122	1.1	1.51	0	--	XP_046345187.1	multiple epidermal growth factor-like domains protein 10	Haliotis rufescens	3
Unigene0039784	0	2.63	0	--	XP_046344897.1	multiple epidermal growth factor-like domains protein 10	Haliotis rufescens	5
Unigene0035039	0.725	1.56	0	--	XP_046376963.1	multiple epidermal growth factor-like domains protein 10 isoform X1	Haliotis rufescens	3
Unigene0102498	0.6	3.82	0	--	XP_046376927.1	multiple epidermal growth factor-like domains protein 10 isoform X1	Haliotis rufescens	3
Unigene0033534	17.485	22.195	10.005	--	XP_046355381.1	multiple epidermal growth factor-like domains protein 10 isoform X1	Haliotis rufescens	3
Unigene0080158	1.5	1.35	0	--	XP_046344185.1	multiple epidermal growth factor-like domains protein 10 isoform X2	Haliotis rufescens	3
Unigene0054088	0	2.08	0	--	XP_046365915.1	multiple epidermal growth factor-like domains protein 10 isoform X2	Haliotis rufescens	5
Unigene0097064	1.675	6.5	14.5	--	XP_046331129.1	multiple epidermal growth factor-like domains protein 10 isoform X2	Haliotis rufescens	7
Unigene0049566	1.765	1.92	0	--	XP_046371535.1	multiple epidermal growth factor-like domains protein 10 isoform X3	Haliotis rufescens	3
Unigene0100039	0	2.995	0	--	XP_046333974.1	multiple epidermal growth factor-like domains protein 10, partial	Haliotis rufescens	5
Unigene0065885	2.225	9.07	0	--	XP_046327755.1	multiple epidermal growth factor-like domains protein 11	Haliotis rufescens	3
Unigene0002679	0.075	0.62	0.07	--	XP_046374211.1	multiple epidermal growth factor-like domains protein 11	Haliotis rufescens	5
Unigene0075083	0	1.595	0	--	XP_046341109.1	multiple epidermal growth factor-like domains protein 11	Haliotis rufescens	5
Unigene0095703	3.995	3.82	0	--	XP_046376942.1	multiple epidermal growth factor-like domains protein 11 isoform X2	Haliotis rufescens	3
Unigene0051936	0	4.32	0	--	XP_046355468.1	multiple epidermal growth factor-like domains protein 6	Haliotis rufescens	5
Unigene0010791	0	3.61	0	--	XP_046352118.1	multiple epidermal growth factor-like domains protein 6	Haliotis rufescens	5
Unigene0013994	0	5.025	0	--	XP_046335408.1	multiple epidermal growth factor-like domains protein 6	Haliotis rufescens	5
Unigene0074833	6.135	4.135	1.04	--	XP_046354255.1	multiple epidermal growth factor-like domains protein 6 isoform X1	Haliotis rufescens	3
Unigene0094921	0	5.96	0	--	XP_046345412.1	multiple epidermal growth factor-like domains protein 6, partial	Haliotis rufescens	5
Unigene0104245	0	2.305	0	--	XP_046379597.1	myb/SANT-like DNA-binding domain-containing protein 4	Haliotis rufescens	5
Unigene0035797	1.44	0	0	--	XP_046348989.1	myb-like protein X isoform X1	Haliotis rufescens	1
Unigene0027616	13905.3	1658.26	1042.37	mlc-3	XP_046367940.1	myosin essential light chain, striated adductor muscle-like	Haliotis rufescens	1
Unigene0096729	61.285	124.43	85.395	zip	XP_046352827.1	myosin heavy chain, non-muscle-like isoform X1	Haliotis rufescens	5
Unigene0030554	1527.61	111.28	67.84	MYH7	XP_046351341.1	myosin heavy chain, striated muscle-like	Haliotis rufescens	1
Unigene0059345	0.08	0.125	0	MYH7	XP_046351835.1	myosin heavy chain, striated muscle-like	Haliotis rufescens	3
Unigene0004520	13.855	2.735	0	MYH16	XP_046351835.1	myosin heavy chain, striated muscle-like	Haliotis rufescens	3
Unigene0030552	488.255	86.065	45.925	PARA	XP_046351176.1	myosin heavy chain, striated muscle-like isoform X10	Haliotis rufescens	1
Unigene0030553	11.815	3.655	0	MYH16	XP_046351202.1	myosin heavy chain, striated muscle-like isoform X14	Haliotis rufescens	3
Unigene0047159	1.685	0	0	Myh6	XP_046351243.1	myosin heavy chain, striated muscle-like isoform X2	Haliotis rufescens	1
Unigene0031674	4.445	0	0	--	XP_046351821.1	myosin heavy chain, striated muscle-like isoform X2	Haliotis rufescens	1
Unigene0052684	5.41	2.895	0	myo-3	XP_046351821.1	myosin heavy chain, striated muscle-like isoform X2	Haliotis rufescens	3
Unigene0029976	149.575	362.595	229.115	Myl9	XP_046366565.1	myosin regulatory light chain 12B-like	Haliotis rufescens	5
Unigene0075481	0	0.255	0	MYL2	XP_036305253.2	myosin regulatory light chain 2, ventricular/cardiac muscle isoform isoform X1	Pipistrellus kuhlii	5
Unigene0074637	45.2	20.33	16.4	Rlc-a	XP_046327500.1	myosin regulatory light chain, smooth muscle-like isoform X1	Haliotis rufescens	1
Unigene0065025	0	2.24	0	--	XP_046352884.1	myosin-2 heavy chain-like	Haliotis rufescens	5
Unigene0095488	0	1.58	0	--	XP_046352884.1	myosin-2 heavy chain-like	Haliotis rufescens	5
Unigene0078076	0.835	0	0	--	XP_046361465.1	myosin-3-like isoform X2	Haliotis rufescens	1
Unigene0097152	0.775	0	0	MYH7	XP_029397197.1	myosin-7	Mus pahari	1
Unigene0003073	2.685	0.9	0	MYO3B	XP_046377069.1	myosin-IIIb-like isoform X1	Haliotis rufescens	3
Unigene0104051	1.48	0	0	ck	XP_046338017.1	myosin-VIIa-like isoform X2	Haliotis rufescens	1
Unigene0104052	1.545	0	0	ck	XP_046338017.1	myosin-VIIa-like isoform X2	Haliotis rufescens	1
Unigene0061093	0.725	4.16	1.495	--	XP_046342763.1	neurogenic locus notch homolog protein 1-like	Haliotis rufescens	5
Unigene0023993	2.45	0	0	--	XP_046376113.1	neurogenic locus notch homolog protein 4-like isoform X2	Haliotis rufescens	1
Unigene0062963	1.37	0	0	--	XP_046376113.1	neurogenic locus notch homolog protein 4-like isoform X2	Haliotis rufescens	1
Unigene0038558	4.95	1.86	0	nell2	XP_046376113.1	neurogenic locus notch homolog protein 4-like isoform X2	Haliotis rufescens	3
Unigene0030560	2.345	0	0	NOTCH1	XP_046368422.1	neurogenic locus Notch protein-like isoform X2	Haliotis rufescens	1
Unigene0022241	0	3.44	0	--	XP_046362703.1	neuronal acetylcholine receptor subunit alpha-10-like	Haliotis rufescens	5
Unigene0056450	0	0.915	0	--	XP_046329671.1	neuropeptide S receptor-like	Haliotis rufescens	5
Unigene0001067	5.27	1.285	0	nkiras2	XP_046354455.1	NF-kappa-B inhibitor-interacting Ras-like protein 2	Haliotis rufescens	3
Unigene0039694	16.505	2.19	4.825	Nkapl	XP_046374525.1	NF-kappa-B-activating protein-like	Haliotis rufescens	1
Unigene0100009	0	3.01	0	hcr	GAA57966.1	nitric oxide dioxygenase, partial	Clonorchis sinensis	5
Unigene0057226	8.42	6.265	0	--	XP_046333921.1	nitric oxide-associated protein 1-like isoform X1	Haliotis rufescens	3
Unigene0083226	0	3.61	0	tmem35a	XP_046327728.1	novel acetylcholine receptor chaperone-like	Haliotis rufescens	5
Unigene0063749	7.805	8.52	3.52	OSGIN2	XP_046368148.1	oxidative stress-induced growth inhibitor 2-like	Haliotis rufescens	3
Unigene0017627	2.02	0	0	--	XP_004990606.1	oxidoreductase	Salpingoeca rosetta	1
Unigene0076700	1.915	3.025	1.305	p38b	ARR97155.1	p38 mitogen-activated protein kinase	Haliotis discus discus	5
Unigene0005135	0	0.06	1.285	HEV1	XP_037015828.1	pathogenesis-related protein PR-4-like 发病机理	Artibeus jamaicensis	7
Unigene0086949	0	0.2	5.23	PER42	XP_036921912.1	peroxidase 4-like, partial	Sturnira hondurensis	7
Unigene0086950	0	0.075	0.64	PER42	XP_036921912.1	peroxidase 4-like, partial	Sturnira hondurensis	7
Unigene0090046	28.165	40.57	15.045	--	XP_046358946.1	peroxidasin homolog	Haliotis rufescens	3
Unigene0008686	0	5.535	0	--	PFX31114.1	Peroxidasin-like	Stylophora pistillata	5
Unigene0046509	2.24	5.155	1.825	--	XP_046353486.1	peroxiredoxin-like 2C	Haliotis rufescens	5
Unigene0097567	3.585	3.135	1.34	decr2	XP_046352468.1	peroxisomal 2,4-dienoyl-CoA reductase (3E)-enoyl-CoA-producing-like	Haliotis rufescens	3
Unigene0041743	8.31	11.965	5.775	Acox1	XP_046370646.1	peroxisomal acyl-coenzyme A oxidase 1-like	Haliotis rufescens	5
Unigene0099081	5.33	1.235	0	ehhadh	XP_046356213.1	peroxisomal bifunctional enzyme-like isoform X1	Haliotis rufescens	3
Unigene0097009	1.275	0	0	CROT	XP_046356169.1	peroxisomal carnitine O-octanoyltransferase-like isoform X1	Haliotis rufescens	1
Unigene0042616	2.065	0	0	CROT	XP_046356170.1	peroxisomal carnitine O-octanoyltransferase-like isoform X2	Haliotis rufescens	1
Unigene0059982	0	4.635	0	--	XP_046356784.1	peroxisomal leader peptide-processing protease-like	Haliotis rufescens	5
Unigene0050948	1.305	0	0	lonp2	AXR98613.1	peroxisomal lon protease-like protein 2, partial	Haliotis fulgens	1
Unigene0042876	13.65	5.06	8.3	PXMP2	XP_046380539.1	peroxisomal membrane protein 2-like	Haliotis rufescens	1
Unigene0044947	1.095	0	0	PEX13	XP_046374823.1	peroxisomal membrane protein PEX13-like	Haliotis rufescens	1
Unigene0048291	2.22	3.74	9.88	PEX14	XP_046381390.1	peroxisomal membrane protein PEX14-like	Haliotis rufescens	7
Unigene0043150	4.955	0	0	Pecr	XP_046338940.1	peroxisomal trans-2-enoyl-CoA reductase-like isoform X2	Haliotis rufescens	1
Unigene0051622	0.68	0	0	PECR	XP_046338940.1	peroxisomal trans-2-enoyl-CoA reductase-like isoform X2	Haliotis rufescens	1
Unigene0041071	10.355	0	0	--	XP_046371441.1	peroxisome assembly factor 2-like	Haliotis rufescens	1
Unigene0041070	0	1.085	0	--	XP_046371441.1	peroxisome assembly factor 2-like	Haliotis rufescens	5
Unigene0052825	1.4	0	0	PPARG	XP_046351864.1	peroxisome proliferator-activated receptor delta-like	Haliotis rufescens	1
Unigene0038790	2.115	5.37	0.885	PTPMT1	XP_046342459.1	phosphatidylglycerophosphatase and protein-tyrosine phosphatase 1-like	Haliotis rufescens	5
Unigene0065124	0	1.81	0	pten	XP_046350324.1	phosphatidylinositol 3,4,5-trisphosphate 3-phosphatase and dual-specificity protein phosphatase PTEN-like	Haliotis rufescens	5
Unigene0013414	0.305	0	0	TPTE2	XP_046354098.1	phosphatidylinositol 3,4,5-trisphosphate 3-phosphatase TPTE2-like	Haliotis rufescens	1
Unigene0057696	1.125	1.835	4.18	INPPL1	XP_046369229.1	phosphatidylinositol 3,4,5-trisphosphate 5-phosphatase 2A-like isoform X1	Haliotis rufescens	7
Unigene0044945	4.105	1.935	0	pik3c3	XP_046358638.1	phosphatidylinositol 3-kinase catalytic subunit type 3-like	Haliotis rufescens	3
Unigene0042280	0.505	0.915	4.235	--	XP_046338325.1	phosphatidylinositol 4,5-bisphosphate 3-kinase catalytic subunit beta isoform-like isoform X1	Haliotis rufescens	7
Unigene0091093	3.06	0	0	PI4KA	XP_046360283.1	phosphatidylinositol 4-kinase alpha-like isoform X2	Haliotis rufescens	1
Unigene0056730	1.015	2.295	3.825	PI4KA	XP_046360283.1	phosphatidylinositol 4-kinase alpha-like isoform X2	Haliotis rufescens	7
Unigene0075947	1.445	0	0	pi4kb	XP_046362964.1	phosphatidylinositol 4-kinase beta-like	Haliotis rufescens	1
Unigene0056896	2.025	1.855	0	pi4k2a	XP_046334577.1	phosphatidylinositol 4-kinase type 2-alpha-like isoform X1	Haliotis rufescens	3
Unigene0069070	1.48	1.83	0	--	XP_046339563.1	phosphatidylinositol 4-phosphate 3-kinase C2 domain-containing subunit alpha-like	Haliotis rufescens	3
Unigene0085802	3.505	3.975	1.17	Pip5k1c	XP_046332386.1	phosphatidylinositol 4-phosphate 5-kinase type-1 alpha-like isoform X2	Haliotis rufescens	3
Unigene0068601	2.18	3.97	10.13	PIGA	XP_046340379.1	phosphatidylinositol N-acetylglucosaminyltransferase subunit A-like	Haliotis rufescens	7
Unigene0076124	1.485	0	0	PIGC	XP_046338608.1	phosphatidylinositol N-acetylglucosaminyltransferase subunit C-like	Haliotis rufescens	1
Unigene0039868	6.835	2.02	1.81	--	XP_046371811.1	phosphatidylinositol N-acetylglucosaminyltransferase subunit H-like isoform X1	Haliotis rufescens	1
Unigene0052366	0.77	0	0	INPP5E	XP_046381286.1	phosphatidylinositol polyphosphate 5-phosphatase type IV-like	Haliotis rufescens	1
Unigene0016629	3.25	0	0	--	XP_029184991.2	phosphatidylinositol polyphosphate 5-phosphatase type IV-like isoform X1	Acropora millepora	1
Unigene0050900	4.88	1.955	2.58	sacm1l	XP_046340569.1	phosphatidylinositol-3-phosphatase SAC1-like	Haliotis rufescens	1
Unigene0002220	19.27	28.02	55.565	Pik3ap1	XP_046363074.1	phosphoinositide 3-kinase adapter protein 1-like isoform X3	Haliotis rufescens	7
Unigene0041786	2	5.06	7.265	--	XP_046380711.1	phosphoinositide 3-kinase adapter protein 1-like isoform X3	Haliotis rufescens	7
Unigene0028852	1.245	0	0	PIK3R4	XP_046362058.1	phosphoinositide 3-kinase regulatory subunit 4-like	Haliotis rufescens	1
Unigene0050178	1.495	0	0	PIK3R4	XP_046362058.1	phosphoinositide 3-kinase regulatory subunit 4-like	Haliotis rufescens	1
Unigene0073383	2.045	0	0	--	XP_046362058.1	phosphoinositide 3-kinase regulatory subunit 4-like	Haliotis rufescens	1
Unigene0012733	0	4.2	0	PIK3R4	XP_046362058.1	phosphoinositide 3-kinase regulatory subunit 4-like	Haliotis rufescens	5
Unigene0012500	0	4.2	0	--	XP_046379924.1	plant intracellular Ras-group-related LRR protein 4-like	Haliotis rufescens	5
Unigene0022361	0	3.955	0	btuE	XP_007450300.1	PREDICTED: glutathione peroxidase 2-like	Lipotes vexillifer	5
Unigene0059144	8.48	13.115	19.97	--	XP_018346987.1	PREDICTED: histone-lysine N-methyltransferase SETMAR-like, partial	Trachymyrmex septentrionalis	7
Unigene0101083	0	0.59	0	GLO1	XP_006813604.1	PREDICTED: hydroxyacid oxidase 1-like	Saccoglossus kowalevskii	5
Unigene0056362	1.635	0	0	sgcQ	XP_018013150.1	PREDICTED: putative sgc region protein SgcQ	Hyalella azteca	1
Unigene0064399	4.165	0	0	--	XP_046372207.1	probable G protein-coupled receptor 85	Haliotis rufescens	1
Unigene0045797	0.36	2.175	54.63	gst-5	XP_046358294.1	probable glutathione S-transferase 7	Haliotis rufescens	7
Unigene0007795	3.75	0	0	--	XP_046366773.1	probable G-protein coupled receptor 139	Haliotis rufescens	1
Unigene0035035	0	2.535	0	GPR179	XP_046351913.1	probable G-protein coupled receptor 158	Haliotis rufescens	5
Unigene0031511	0	2.495	0	--	XP_046351913.1	probable G-protein coupled receptor 158	Haliotis rufescens	5
Unigene0087345	2.36	0	0	CG31760	XP_046379959.1	probable G-protein coupled receptor CG31760 isoform X1	Haliotis rufescens	1
Unigene0085144	126.815	36.295	52.95	PDCD4	XP_046362335.1	programmed cell death protein 4-like	Haliotis rufescens	1
Unigene0027476	10.75	13.235	1.975	--	XP_046340555.1	protein fosB-like isoform X1	Haliotis rufescens	3
Unigene0046773	3.09	4.265	6.785	Prkcd	XP_046358209.1	protein kinase C delta type-like	Haliotis rufescens	7
Unigene0025717	1.975	0	0	--	XP_046350982.1	protein kinase C-binding protein 1-like isoform X1	Haliotis rufescens	1
Unigene0091087	3.07	0	0	--	XP_046350982.1	protein kinase C-binding protein 1-like isoform X1	Haliotis rufescens	1
Unigene0096705	1.365	0	0	--	XP_046350982.1	protein kinase C-binding protein 1-like isoform X1	Haliotis rufescens	1
Unigene0034098	2.725	0	0	NELL1	XP_046346461.1	protein kinase C-binding protein NELL1-like isoform X2	Haliotis rufescens	1
Unigene0089816	0	1.83	0	NELL1	XP_046346461.1	protein kinase C-binding protein NELL1-like isoform X2	Haliotis rufescens	5
Unigene0053819	2.125	8.44	0.135	--	XP_046362401.1	protein kinase C-binding protein NELL2-like	Haliotis rufescens	3
Unigene0063519	7.525	1.12	0	mak16-a	XP_046368336.1	protein MAK16 homolog	Haliotis rufescens	3
Unigene0029899	2.55	3.385	5.375	TFG	XP_046360784.1	protein TFG-like isoform X1	Haliotis rufescens	7
Unigene0055586	0.68	0	0	--	XP_046360757.1	protein toll-like	Haliotis rufescens	1
Unigene0026721	2.54	4.82	0.7	--	XP_046360769.1	protein toll-like	Haliotis rufescens	3
Unigene0026722	6.35	11.91	0	--	XP_046360769.1	protein toll-like	Haliotis rufescens	3
Unigene0047378	5.285	16.89	2.46	--	XP_046360781.1	protein toll-like	Haliotis rufescens	5
Unigene0093849	6.945	1.19	0	wnt10a	XP_046377179.1	protein Wnt-10a-like isoform X2	Haliotis rufescens	3
Unigene0009685	0.79	5.145	0	WNT-5B	XP_046337252.1	protein Wnt-5a-like	Haliotis rufescens	3
Unigene0078157	1.455	0.49	0	WNT6	XP_046338479.1	protein Wnt-6-like isoform X1	Haliotis rufescens	3
Unigene0083682	0	1.695	0	--	ABO26606.1	putative glutathione-s-transferase	Haliotis discus discus	5
Unigene0006993	0	2.535	0	--	XP_046358657.1	putative G-protein coupled receptor F59B2.13	Haliotis rufescens	5
Unigene0097364	0	0.82	0	SHSP-2	CCJ09764.1	putative heat shock protein hsp20, partial	Hirudo medicinalis	5
Unigene0075736	6.085	0.78	0	Insr	XP_046377947.1	putative molluscan insulin-related peptide(s) receptor	Haliotis rufescens	3
Unigene0049722	0.36	0.58	0	Glyr1	XP_046363126.1	putative oxidoreductase GLYR1 isoform X5	Haliotis rufescens	3
Unigene0064472	1.095	0	0	Rabgap1	XP_046330910.1	rab GTPase-activating protein 1-like isoform X1	Haliotis rufescens	1
Unigene0035966	0.215	1.115	0	Rabgap1	XP_046330910.1	rab GTPase-activating protein 1-like isoform X1	Haliotis rufescens	3
Unigene0089596	0.66	0	0	--	XP_046374470.1	rab GTPase-binding effector protein 1-like isoform X2	Haliotis rufescens	1
Unigene0029432	2.325	4.23	6.83	Chm	XP_046353664.1	rab proteins geranylgeranyltransferase component A 2-like	Haliotis rufescens	7
Unigene0078042	0.475	0	0	--	XP_046336255.1	rab11 family-interacting protein 4B-like isoform X1	Haliotis rufescens	1
Unigene0030904	1.455	5.845	0	--	XP_046336257.1	rab11 family-interacting protein 4B-like isoform X3	Haliotis rufescens	3
Unigene0064164	1.595	0	0	relch	XP_046325478.1	RAB11-binding protein RELCH homolog isoform X2	Haliotis rufescens	1
Unigene0077833	0.975	0	0	relch	XP_046325478.1	RAB11-binding protein RELCH homolog isoform X2	Haliotis rufescens	1
Unigene0004736	0.535	0	0	RAB3GAP2	XP_046375999.1	rab3 GTPase-activating protein non-catalytic subunit-like isoform X1	Haliotis rufescens	1
Unigene0052905	2.56	1.84	0	RAB3GAP2	XP_046376000.1	rab3 GTPase-activating protein non-catalytic subunit-like isoform X2	Haliotis rufescens	3
Unigene0020005	0	1.105	0	RAB3GAP2	XP_046376000.1	rab3 GTPase-activating protein non-catalytic subunit-like isoform X2	Haliotis rufescens	5
Unigene0052906	0	1.285	0	Rab3gap2	XP_046376000.1	rab3 GTPase-activating protein non-catalytic subunit-like isoform X2	Haliotis rufescens	5
Unigene0050386	1.06	0	0	--	XP_046364019.1	RAB6-interacting golgin-like	Haliotis rufescens	1
Unigene0102876	8.035	0	0	--	XP_046345350.1	rab9 effector protein with kelch motifs-like	Haliotis rufescens	1
Unigene0072497	2.9	1.375	0	rabl3	XP_046341416.1	rab-like protein 3 isoform X3	Haliotis rufescens	3
Unigene0057750	0.52	0	0	--	XP_046357024.1	radial spoke head 10 homolog B-like	Haliotis rufescens	1
Unigene0062101	0.995	0	0	Ralgapa1	XP_046364360.1	ral GTPase-activating protein subunit alpha-1-like isoform X2	Haliotis rufescens	1
Unigene0033275	0.775	0.765	0	RALGAPA1	XP_046364360.1	ral GTPase-activating protein subunit alpha-1-like isoform X2	Haliotis rufescens	3
Unigene0084164	1.865	3.275	0	Ralgapa1	XP_046364360.1	ral GTPase-activating protein subunit alpha-1-like isoform X2	Haliotis rufescens	3
Unigene0019364	4.71	0	0	Ralgapb	XP_046372139.1	ral GTPase-activating protein subunit beta-like isoform X3	Haliotis rufescens	1
Unigene0095381	1.51	0	0	Ralgapb	XP_046372139.1	ral GTPase-activating protein subunit beta-like isoform X3	Haliotis rufescens	1
Unigene0074076	1.825	0	0	--	XP_046372139.1	ral GTPase-activating protein subunit beta-like isoform X3	Haliotis rufescens	1
Unigene0065333	2.15	0	0	--	XP_046350267.1	ralA-binding protein 1-like isoform X2	Haliotis rufescens	1
Unigene0033121	2.365	0	0	--	XP_046333443.1	ran-binding protein 9-like	Haliotis rufescens	1
Unigene0054921	1.195	1.36	0.115	RGPD5	XP_046339433.1	ranBP2-like and GRIP domain-containing protein 3 isoform X7	Haliotis rufescens	3
Unigene0041183	0.94	0	0	--	XP_046371335.1	rap guanine nucleotide exchange factor 1-like isoform X2	Haliotis rufescens	1
Unigene0073563	0.7	0	0	pxf-1	XP_046380713.1	rap guanine nucleotide exchange factor 6-like isoform X2	Haliotis rufescens	1
Unigene0080275	2.175	4.06	5.335	Rap1gap	XP_046369751.1	rap1 GTPase-activating protein 1-like isoform X3	Haliotis rufescens	7
Unigene0066994	2.04	1.78	0	--	XP_046360190.1	rap1 GTPase-GDP dissociation stimulator 1-like isoform X2	Haliotis rufescens	3
Unigene0010898	0	4.055	0	--	XP_046330992.1	rapamycin-insensitive companion of mTOR-like isoform X2	Haliotis rufescens	5
Unigene0013458	0	1.8	0	--	XP_046330992.1	rapamycin-insensitive companion of mTOR-like isoform X2	Haliotis rufescens	5
Unigene0057698	0	5.095	0	--	XP_046373459.1	ras and EF-hand domain-containing protein-like isoform X1	Haliotis rufescens	5
Unigene0051968	0.965	1.905	3.19	rasef	XP_046373463.1	ras and EF-hand domain-containing protein-like isoform X2	Haliotis rufescens	7
Unigene0022191	0	2.225	0	--	XP_046340536.1	ras association domain-containing protein 1 homolog isoform X3	Haliotis rufescens	5
Unigene0018419	0	5.27	0	rasD	XP_002673289.1	ras family small GTPase	Naegleria gruberi	5
Unigene0021785	0.58	1.8	0	Rasa3	XP_046377823.1	ras GTPase-activating protein 3-like	Haliotis rufescens	3
Unigene0045593	1.045	0	0	RASGRP1	XP_046351292.1	ras guanyl-releasing protein 3-like isoform X2	Haliotis rufescens	1
Unigene0035543	0.49	0	0	--	XP_046363904.1	ras-associated and pleckstrin homology domains-containing protein 1-like isoform X2	Haliotis rufescens	1
Unigene0000201	7.955	1.205	0	RAPH1	XP_046363906.1	ras-associated and pleckstrin homology domains-containing protein 1-like isoform X3	Haliotis rufescens	3
Unigene0037480	26.16	12.655	17.07	RASGEF1B	XP_046352555.1	ras-GEF domain-containing family member 1B-like isoform X2	Haliotis rufescens	1
Unigene0047267	2.615	0	0	--	XP_046352555.1	ras-GEF domain-containing family member 1B-like isoform X2	Haliotis rufescens	1
Unigene0042075	0.59	3.54	0	rho-1	XP_046343893.1	ras-like GTP-binding protein rhoA	Haliotis rufescens	3
Unigene0059715	5.095	1.52	0	rho-1	XP_046343892.1	ras-like GTP-binding protein rhoA	Haliotis rufescens	3
Unigene0064571	3.25	0.485	0	RASL10B	XP_046371595.1	ras-like protein family member 10B	Haliotis rufescens	3
Unigene0100153	0	5.15	0	RASL12	XP_046354637.1	ras-like protein family member 12	Haliotis rufescens	5
Unigene0003698	5.87	2.09	0	RERG	XP_046342888.1	ras-related and estrogen-regulated growth inhibitor-like	Haliotis rufescens	3
Unigene0082860	0.79	0.785	0	--	XP_046376040.1	ras-related and estrogen-regulated growth inhibitor-like	Haliotis rufescens	3
Unigene0058265	0	1.735	0	RERG	XP_046376040.1	ras-related and estrogen-regulated growth inhibitor-like	Haliotis rufescens	5
Unigene0002988	0.995	0	0	RAC1	XP_046341522.1	ras-related C3 botulinum toxin substrate 2-like	Haliotis rufescens	1
Unigene0031426	5.985	0	0	--	XP_046375160.1	ras-related protein M-Ras-like	Haliotis rufescens	1
Unigene0028804	4.44	5.41	0.08	Mras	XP_046335881.1	ras-related protein M-Ras-like	Haliotis rufescens	3
Unigene0041933	2.725	0	0	rab-11.1	XP_046350275.1	ras-related protein rab-11.1-like	Haliotis rufescens	1
Unigene0063493	1.84	1	0	YPTV5	XP_046345971.1	ras-related protein Rab-20-like isoform X1	Haliotis rufescens	3
Unigene0063355	0	1.275	0	RAB35	XP_046354514.1	ras-related protein Rab-35-like	Haliotis rufescens	5
Unigene0049583	7.78	24.86	5.2	RAB35	XP_046351537.1	ras-related protein Rab-35-like	Haliotis rufescens	5
Unigene0035863	0.26	0	0	--	XP_046330554.1	ras-related protein Rab-3-like	Haliotis rufescens	1
Unigene0037573	0.67	0	0	Rab43	XP_046341156.1	ras-related protein Rab-43-like	Haliotis rufescens	1
Unigene0037574	0.505	0	0	RAB43	XP_046341156.1	ras-related protein Rab-43-like	Haliotis rufescens	1
Unigene0101498	0.135	0	0	RAB13	XP_041373417.1	ras-related protein Rab-8A-like	Gigantopelta aegis	1
Unigene0039365	1.14	0	0	RAB5C	XP_046355677.1	ras-related protein RABF1-like	Haliotis rufescens	1
Unigene0046604	10.425	23.67	10.215	RALA	XP_046375893.1	ras-related protein Ral-A-like isoform X2	Haliotis rufescens	5
Unigene0040349	51.475	24.65	19.745	RRAD	XP_046375592.1	ras-related protein Rap1-like	Haliotis rufescens	1
Unigene0026746	1.38	0	0	rasgrf2	XP_046358362.1	ras-specific guanine nucleotide-releasing factor 2-like isoform X1	Haliotis rufescens	1
Unigene0052620	1.15	7.445	0	RASGRF1	XP_046358362.1	ras-specific guanine nucleotide-releasing factor 2-like isoform X1	Haliotis rufescens	3
Unigene0102965	0.77	2.245	0	--	CAG2253326.1	recQ	Mytilus edulis	3
Unigene0060345	1.1	0	0	RGS12	XP_046335043.1	regulator of G-protein signaling 12-like isoform X4	Haliotis rufescens	1
Unigene0059235	1.545	0	0	loco	XP_046335043.1	regulator of G-protein signaling 12-like isoform X4	Haliotis rufescens	1
Unigene0027831	1.035	0	0	--	XP_046372308.1	regulator of G-protein signaling 22-like isoform X4	Haliotis rufescens	1
Unigene0008623	3.465	0	0	RGS7	XP_046333348.1	regulator of G-protein signaling 7-like isoform X2	Haliotis rufescens	1
Unigene0082373	0	1.625	0	egl-10	XP_046379542.1	regulator of G-protein signaling 7-like isoform X2	Haliotis rufescens	5
Unigene0086515	3.425	1.58	0	--	XP_046363982.1	rho GTPase-activating protein 12-like	Haliotis rufescens	3
Unigene0086516	0	5.175	0	--	XP_046363982.1	rho GTPase-activating protein 12-like	Haliotis rufescens	5
Unigene0072338	8.235	2.825	2.685	--	XP_046327947.1	rho GTPase-activating protein 20-like isoform X3	Haliotis rufescens	1
Unigene0056784	0.9	0	0	--	XP_046334115.1	rho GTPase-activating protein 29-like isoform X3	Haliotis rufescens	1
Unigene0069066	3.745	0.495	0.475	arhgap32	XP_046334403.1	rho GTPase-activating protein 32-like isoform X4	Haliotis rufescens	1
Unigene0044491	1.14	1.175	0	--	XP_046334406.1	rho GTPase-activating protein 32-like isoform X7	Haliotis rufescens	3
Unigene0073277	1.335	0	0	--	XP_046326908.1	rho GTPase-activating protein 39-like isoform X6	Haliotis rufescens	1
Unigene0037656	0	1.385	0	ARHGAP8	XP_046325538.1	rho GTPase-activating protein 8-like isoform X4	Haliotis rufescens	5
Unigene0032955	1.62	0	0	--	XP_046329451.1	rho guanine nucleotide exchange factor 17-like	Haliotis rufescens	1
Unigene0032956	0	0.95	0	--	XP_046329451.1	rho guanine nucleotide exchange factor 17-like	Haliotis rufescens	5
Unigene0000263	8.825	1.98	3.455	Arhgef7	XP_046377874.1	rho guanine nucleotide exchange factor 7-like isoform X3	Haliotis rufescens	1
Unigene0018334	2.36	0	0	--	XP_046327712.1	rho-associated protein kinase 2-like isoform X1	Haliotis rufescens	1
Unigene0027595	1.29	0	0	--	XP_046327712.1	rho-associated protein kinase 2-like isoform X1	Haliotis rufescens	1
Unigene0100416	142.18	223.305	91.37	Rnd2	XP_046371043.1	rho-related GTP-binding protein RhoN-like	Haliotis rufescens	5
Unigene0045559	101.385	251.79	61.355	Rhoq	XP_046381340.1	rho-related GTP-binding protein RhoQ-like	Haliotis rufescens	5
Unigene0002677	1.955	2.38	0.155	racA	XP_046357585.1	rho-related protein racA-like	Haliotis rufescens	3
Unigene0059871	0	1.58	0	--	XP_046370458.1	scm-like with four MBT domains protein 1	Haliotis rufescens	5
Unigene0028518	0	2.09	0	--	XP_046368008.1	SCO-spondin-like	Haliotis rufescens	5
Unigene0002740	1.52	11.175	0.46	--	XP_046367699.1	SCO-spondin-like	Haliotis rufescens	5
Unigene0086412	0	6.065	0	--	XP_046344097.1	SCO-spondin-like	Haliotis rufescens	5
Unigene0096495	3.97	0	0	Thbs1	XP_046356704.1	SCO-spondin-like isoform X2	Haliotis rufescens	1
Unigene0048130	0.655	0	0	SCYL2	XP_046367540.1	SCY1-like protein 2 isoform X1	Haliotis rufescens	1
Unigene0048131	1.3	0	0	--	XP_046367540.1	SCY1-like protein 2 isoform X1	Haliotis rufescens	1
Unigene0029597	0.37	1.725	0	Scyl2	XP_046367540.1	SCY1-like protein 2 isoform X1	Haliotis rufescens	3
Unigene0003146	5.545	3.105	0	PON2	XP_046377593.1	serum paraoxonase/arylesterase 1-like	Haliotis rufescens	3
Unigene0060866	1.285	3.125	7.35	ASH2L	XP_046325910.1	set1/Ash2 histone methyltransferase complex subunit ASH2-like isoform X1	Haliotis rufescens	7
Unigene0052471	0	6.145	0	ASH2L	XP_046325911.1	set1/Ash2 histone methyltransferase complex subunit ASH2-like isoform X2	Haliotis rufescens	5
Unigene0040906	0	1.855	0	--	XP_046337603.1	sex hormone-binding globulin-like	Haliotis rufescens	5
Unigene0055934	1.335	8.17	22.665	GST1	ABO26604.1	sigma class glutathione-s-transferase 3	Haliotis discus discus	7
Unigene0069300	0.365	1.825	8.73	Suds3	XP_046353684.1	sin3 histone deacetylase corepressor complex component SDS3-like isoform X1	Haliotis rufescens	7
Unigene0081871	1.61	0	0	CG32809	XP_046367858.1	SRC kinase signaling inhibitor 1-like isoform X2	Haliotis rufescens	1
Unigene0043516	0.375	0.935	0	--	XP_046366305.1	stress response protein NST1-like	Haliotis rufescens	3
Unigene0004693	2.505	0	0	--	XP_046326440.1	stress response protein NST1-like isoform X1	Haliotis rufescens	1
Unigene0101492	24.835	36.655	9.8	HSPA9	XP_046333456.1	stress-70 protein, mitochondrial-like	Haliotis rufescens	3
Unigene0007450	0	4.25	0	--	XP_011773561.1	stress-induced protein sti1, putative	Trypanosoma brucei gambiense DAL972	5
Unigene0082790	0	1.3	0	HSP70	XP_037004287.1	stromal 70 kDa heat shock-related protein, chloroplastic-like	Artibeus jamaicensis	5
Unigene0076503	5.645	7.62	0	--	XP_046365928.1	sulfotransferase 1C2-like isoform X2	Haliotis rufescens	3
Unigene0077647	162.82	367.075	239.49	CISH	ACH72048.1	suppressor of cytokine signaling 2	Haliotis discus discus	5
Unigene0005712	1.04	0	0	--	XP_046329253.1	T-cell immunomodulatory protein-like	Haliotis rufescens	1
Unigene0080676	0	3.35	0	ITFG1	XP_046329253.1	T-cell immunomodulatory protein-like	Haliotis rufescens	5
Unigene0075963	0	1.125	0	ACVR1B	XP_046326979.1	TGF-beta receptor type-1-like	Haliotis rufescens	5
Unigene0051149	5.88	0	0	--	XP_046379236.1	TGF-beta-activated kinase 1 and MAP3K7-binding protein 1-like	Haliotis rufescens	1
Unigene0039478	2.09	2.45	0	tab2	XP_046327023.1	TGF-beta-activated kinase 1 and MAP3K7-binding protein 2-like isoform X1	Haliotis rufescens	3
Unigene0081033	0.36	0	0	TXNDC11	XP_046380304.1	thioredoxin domain-containing protein 11-like isoform X1	Haliotis rufescens	1
Unigene0098241	0.545	0	0	Txndc5	XP_046376311.1	thioredoxin domain-containing protein 5-like	Haliotis rufescens	1
Unigene0030583	0.425	0	0	Txn	XP_046341423.1	thioredoxin-like	Haliotis rufescens	1
Unigene0052319	0.635	12.61	45.03	THIO	XP_046341411.1	thioredoxin-like	Haliotis rufescens	7
Unigene0034190	20.75	6.905	5.435	TXNL1	XP_046378248.1	thioredoxin-like protein 1	Haliotis rufescens	1
Unigene0034450	2.265	2.525	0.75	Traf3	XP_046331859.1	TNF receptor-associated factor 6-like	Haliotis rufescens	3
Unigene0102723	0.64	0	0	Tlr6	XP_046371634.1	toll-like receptor 13	Haliotis rufescens	1
Unigene0087492	0.195	3.065	0	TLR2	XP_046380267.1	toll-like receptor 13	Haliotis rufescens	3
Unigene0082333	2.52	3.175	0	Tlr13	XP_046328516.1	toll-like receptor 13	Haliotis rufescens	3
Unigene0069705	1.46	5.865	0	--	XP_046356293.1	toll-like receptor 13	Haliotis rufescens	3
Unigene0074895	2.39	4.285	0	--	XP_046328516.1	toll-like receptor 13	Haliotis rufescens	3
Unigene0082682	0	1.215	0	--	XP_046371633.1	toll-like receptor 13	Haliotis rufescens	5
Unigene0076062	0	3.975	0	--	XP_046355804.1	toll-like receptor 13	Haliotis rufescens	5
Unigene0079696	3.15	0	0	--	XP_046370074.1	toll-like receptor 2	Haliotis rufescens	1
Unigene0086313	0	5.245	0	--	XP_046370074.1	toll-like receptor 2	Haliotis rufescens	5
Unigene0016692	2.83	0	0	--	XP_046370592.1	toll-like receptor 3	Haliotis rufescens	1
Unigene0005294	1.72	0	0	--	XP_046370056.1	toll-like receptor 3 isoform X1	Haliotis rufescens	1
Unigene0079692	0	3.25	0	--	XP_046370056.1	toll-like receptor 3 isoform X1	Haliotis rufescens	5
Unigene0021185	0	1.455	0	--	XP_046346245.1	toll-like receptor 3 isoform X1	Haliotis rufescens	5
Unigene0063486	0	0.485	0	--	XP_046346245.1	toll-like receptor 3 isoform X1	Haliotis rufescens	5
Unigene0065051	2.865	0	0	--	XP_046333838.1	toll-like receptor 4	Haliotis rufescens	1
Unigene0023395	2.8	0	0	--	XP_046333601.1	toll-like receptor 4	Haliotis rufescens	1
Unigene0081158	1.145	1.605	0	--	XP_046343798.1	toll-like receptor 4	Haliotis rufescens	3
Unigene0096179	0.95	2.545	0	--	XP_046333838.1	toll-like receptor 4	Haliotis rufescens	3
Unigene0049407	1.065	1.925	0	--	XP_046331264.1	toll-like receptor 4	Haliotis rufescens	3
Unigene0056751	0.925	11.475	0.535	Tlr13	XP_046347130.1	toll-like receptor 4	Haliotis rufescens	5
Unigene0062281	0	4.345	0	Tlr13	XP_046332418.1	toll-like receptor 4	Haliotis rufescens	5
Unigene0064102	0	0.41	0	--	XP_046381901.1	toll-like receptor 4	Haliotis rufescens	5
Unigene0069769	0	1.87	0	--	XP_046381345.1	toll-like receptor 4	Haliotis rufescens	5
Unigene0022900	0	1.465	0	--	XP_046346424.1	toll-like receptor 4	Haliotis rufescens	5
Unigene0088895	0	3.145	0	--	XP_046346285.1	toll-like receptor 4	Haliotis rufescens	5
Unigene0065047	0.54	0	0	--	XP_046339546.1	toll-like receptor 6 isoform X2	Haliotis rufescens	1
Unigene0074877	0	1.48	0	--	XP_046377714.1	toll-like receptor 6 isoform X2	Haliotis rufescens	5
Unigene0070897	13.74	191.73	28.205	--	XP_046361729.1	toll-like receptor 8	Haliotis rufescens	5
Unigene0010554	0	1.505	0	--	CAH1277471.1	TRAF3	Branchiostoma lanceolatum	5
Unigene0103184	0	0.24	0	TNNC1	EDL24796.1	troponin C, cardiac/slow skeletal, partial	Mus musculus	5
Unigene0048253	2.435	17	4.11	--	XP_041363610.1	troponin C, slow skeletal and cardiac muscles-like	Gigantopelta aegis	5
Unigene0077316	13.395	2.08	4.14	CD40LG	XP_046325980.1	tumor necrosis factor ligand superfamily member 10-like	Haliotis rufescens	1
Unigene0075409	9.04	6.94	0	--	XP_046336851.1	tumor necrosis factor ligand superfamily member 14-like	Haliotis rufescens	3
Unigene0000599	2.98	8.625	18.99	--	XP_046336819.1	tumor necrosis factor ligand superfamily member 15-like	Haliotis rufescens	7
Unigene0032318	0	2.95	0	--	XP_046360078.1	tumor necrosis factor receptor superfamily member 11B-like	Haliotis rufescens	5
Unigene0063230	3.125	6.33	4.18	--	XP_046380672.1	tumor necrosis factor receptor superfamily member 13B-like isoform X1	Haliotis rufescens	5
Unigene0053988	2.62	0	0	--	XP_046346108.1	tumor necrosis factor-like	Haliotis rufescens	1
Unigene0101574	22.51	4.34	6.615	--	XP_046358720.1	tumor necrosis factor-like isoform X2	Haliotis rufescens	1
Unigene0037335	1.745	1.63	0	TUSC2	XP_046363503.1	tumor suppressor candidate 2-like	Haliotis rufescens	3
Unigene0100843	26.25	75.335	33.83	Tusc3	XP_046325792.1	tumor suppressor candidate 3-like	Haliotis rufescens	5
Unigene0029203	7.735	0.885	0	--	XP_046353211.1	universal stress protein in QAH/OAS sulfhydrylase 3'region-like isoform X1	Haliotis rufescens	3
Unigene0066789	6.61	3	3.91	--	XP_046333073.1	universal stress protein in QAH/OAS sulfhydrylase 3'region-like isoform X2	Haliotis rufescens	1
Unigene0099831	1.335	0	0	--	XP_046372815.1	universal stress protein PHOS32-like	Haliotis rufescens	1
Unigene0099148	0	4.14	0	--	XP_046345116.1	V-set and immunoglobulin domain-containing protein 10-like	Haliotis rufescens	5
Unigene0082223	31.52	55.06	27.265	atp6v1c1a	XP_046334361.1	V-type proton ATPase subunit C-like	Haliotis rufescens	5
Unigene0069429	141.18	221.485	106.715	vha-17	XP_046336956.1	V-type proton ATPase subunit e 2-like	Haliotis rufescens	5
Unigene0047627	2.68	0	0	--	XP_046365674.1	WD repeat and SOCS box-containing protein 1-like	Haliotis rufescens	1
Unigene0009912	2.675	4.94	0	--	XP_046342633.1	wnt inhibitory factor 1-like, partial	Haliotis rufescens	3
Unigene0021552	7.995	3.28	0	--	XP_046325643.1	zinc metalloproteinase nas-15-like isoform X3	Haliotis rufescens	3
