# Supplementary material for: Morphologic, cytometric, quantitative transcriptomic and functional characterisation provide insights into the haemocyte immune responses of Pacific abalone (Haliotis discus hannai)
Source: Front Immunol. 2024 Jul 2;15:1376911. doi: 10.3389/fimmu.2024.1376911 (PMC11250055; doi:10.3389/fimmu.2024.1376911)
Supplement: Supplementary file 4 [file Table_4.xlsx]

## Sheet: Sheet1
ID	C	A6	A48	Symbol	Accession	Description	Species	Profile ID number
Unigene0041094	176.67	129.595	45.785	hspe1	XP_046338698.1	10 kDa heat shock protein, mitochondrial-like	Haliotis rufescens	3
Unigene0036616	0	3.465	0	YWHAB	XP_046375157.1	14-3-3 protein beta/alpha-like	Haliotis rufescens	5
Unigene0036617	1.875	1.14	0	TFT5	XP_046375157.1	14-3-3 protein beta/alpha-like	Haliotis rufescens	3
Unigene0043455	3.6	2.935	0.49	PIKFYVE	XP_046351949.1	1-phosphatidylinositol 3-phosphate 5-kinase-like	Haliotis rufescens	3
Unigene0050982	0	1.05	0	PIKFYVE	XP_046345856.1	1-phosphatidylinositol 3-phosphate 5-kinase-like isoform X1	Haliotis rufescens	5
Unigene0079498	0	1.155	0	--	XP_046345856.1	1-phosphatidylinositol 3-phosphate 5-kinase-like isoform X1	Haliotis rufescens	5
Unigene0058253	0.76	2.79	0	PIKFYVE	XP_046345856.1	1-phosphatidylinositol 3-phosphate 5-kinase-like isoform X1	Haliotis rufescens	3
Unigene0003635	0	1.555	0	PLCB2	XP_046372184.1	1-phosphatidylinositol 4,5-bisphosphate phosphodiesterase beta-1-like	Haliotis rufescens	5
Unigene0014311	0	1.745	0	plc	XP_028393515.1	1-phosphatidylinositol 4,5-bisphosphate phosphodiesterase beta-1-like isoform X1	Dendronephthya gigantea	5
Unigene0045942	1.515	0.93	0	PLCB4	XP_046338023.1	1-phosphatidylinositol 4,5-bisphosphate phosphodiesterase beta-4-like isoform X3	Haliotis rufescens	3
Unigene0047284	4.615	3.24	0	PLCB4	XP_046338023.1	1-phosphatidylinositol 4,5-bisphosphate phosphodiesterase beta-4-like isoform X3	Haliotis rufescens	3
Unigene0032107	0.55	2.155	0	PLCB4	XP_046338032.1	1-phosphatidylinositol 4,5-bisphosphate phosphodiesterase beta-4-like isoform X4	Haliotis rufescens	3
Unigene0075313	0	5.055	0	PLCD1	XP_046367945.1	1-phosphatidylinositol 4,5-bisphosphate phosphodiesterase eta-2-like isoform X3	Haliotis rufescens	5
Unigene0059659	1.68	1.29	0	Plcl2	XP_046367945.1	1-phosphatidylinositol 4,5-bisphosphate phosphodiesterase eta-2-like isoform X3	Haliotis rufescens	3
Unigene0052461	0	2.515	0	--	XP_046361274.1	1-phosphatidylinositol 4,5-bisphosphate phosphodiesterase gamma-1-like isoform X2	Haliotis rufescens	5
Unigene0053453	4.375	5.165	0	Pdpk1	XP_046325903.1	3-phosphoinositide-dependent protein kinase 1-like isoform X1	Haliotis rufescens	3
Unigene0075608	99.45	71.94	0	act-2b	AAX19286.1	actin A1	Haliotis iris	3
Unigene0055305	5035.84	3159.48	198.17	act-1	XP_041046298.1	actin, clone 403-like	Carcharodon carcharias	3
Unigene0055306	624.305	483.77	219.945	act-1	UBT01889.1	actin, partial	Conus ammiralis	3
Unigene0016037	47.395	43.965	1.695	act-1	XP_046337029.1	actin-1-like	Haliotis rufescens	3
Unigene0016035	0	4.025	0	ACTA	XP_031238492.1	actin-85C-like	Mastomys coucha	5
Unigene0040361	6.12	3.045	0	CYIA	XP_046353230.1	actin-85C-like	Haliotis rufescens	3
Unigene0091045	0	0.665	0	kel	XP_046327332.1	actin-binding protein IPP-like	Haliotis rufescens	5
Unigene0040491	6.65	6.99	2.265	Abra	XP_046355762.1	actin-binding Rho-activating protein-like	Haliotis rufescens	3
Unigene0081948	0	4.375	0	ADF7	XP_037009463.1	actin-depolymerizing factor 2	Artibeus jamaicensis	5
Unigene0008690	66.88	112.105	150.82	actr2a	XP_046333345.1	actin-related protein 2-B	Haliotis rufescens	7
Unigene0093858	177.26	248.52	400.04	actr3-a	XP_046338490.1	actin-related protein 3-A	Haliotis rufescens	7
Unigene0056013	0	0.69	0	actr8	XP_046371856.1	actin-related protein 8-like	Haliotis rufescens	5
Unigene0089278	0.35	1.21	0	Tnk2	XP_046380859.1	activated CDC42 kinase 1-like	Haliotis rufescens	3
Unigene0075987	0	1.64	0	TNK2	XP_046326811.1	activated CDC42 kinase 1-like isoform X2	Haliotis rufescens	5
Unigene0075989	0	1.26	0	--	XP_046326811.1	activated CDC42 kinase 1-like isoform X2	Haliotis rufescens	5
Unigene0002858	0.525	1.185	4.5	--	XP_046326811.1	activated CDC42 kinase 1-like isoform X2	Haliotis rufescens	7
Unigene0036545	5.405	9.355	4.25	AHSA1	XP_046337299.1	activator of 90 kDa heat shock protein ATPase homolog 1-like	Haliotis rufescens	5
Unigene0091779	0	1.595	0	ADGRB2	XP_046363372.1	adhesion G protein-coupled receptor B1-like	Haliotis rufescens	5
Unigene0081518	0	1.515	0	--	XP_046363332.1	adhesion G protein-coupled receptor B3-like isoform X1	Haliotis rufescens	5
Unigene0081514	0	2.32	0	ADGRL4	XP_046363334.1	adhesion G protein-coupled receptor B3-like isoform X3	Haliotis rufescens	5
Unigene0020444	0	1.925	0	ADGRD1	XP_046372804.1	adhesion G protein-coupled receptor E1-like	Haliotis rufescens	5
Unigene0020443	0	2.055	0	--	XP_046372804.1	adhesion G protein-coupled receptor E1-like	Haliotis rufescens	5
Unigene0064141	0	0.34	0	--	XP_046372804.1	adhesion G protein-coupled receptor E1-like	Haliotis rufescens	5
Unigene0051562	1.095	1.015	0	--	XP_046372804.1	adhesion G protein-coupled receptor E1-like	Haliotis rufescens	3
Unigene0053552	0	1.575	0	ADGRL2	XP_046374771.1	adhesion G protein-coupled receptor L3-like isoform X2	Haliotis rufescens	5
Unigene0037955	0	2.35	0	ADGRL1	XP_046374771.1	adhesion G protein-coupled receptor L3-like isoform X2	Haliotis rufescens	5
Unigene0037954	0	2.125	0	--	XP_046374771.1	adhesion G protein-coupled receptor L3-like isoform X2	Haliotis rufescens	5
Unigene0053553	2.36	0.265	0	--	XP_046374771.1	adhesion G protein-coupled receptor L3-like isoform X2	Haliotis rufescens	0
Unigene0023342	0	0.98	0	Adgrg2	XP_046333692.1	adhesion G-protein coupled receptor G6-like isoform X3	Haliotis rufescens	5
Unigene0000032	0	1.075	0	--	XP_046333692.1	adhesion G-protein coupled receptor G6-like isoform X3	Haliotis rufescens	5
Unigene0026439	0	1.55	0	--	XP_046333692.1	adhesion G-protein coupled receptor G6-like isoform X3	Haliotis rufescens	5
Unigene0065056	0	1.83	0	--	XP_046333692.1	adhesion G-protein coupled receptor G6-like isoform X3	Haliotis rufescens	5
Unigene0078791	0	1.95	0	--	XP_046333692.1	adhesion G-protein coupled receptor G6-like isoform X3	Haliotis rufescens	5
Unigene0006629	0	1.08	0	adgrv1	XP_046358677.1	adhesion G-protein coupled receptor V1-like	Haliotis rufescens	5
Unigene0012827	0	1.285	0	Adgrv1	XP_046358677.1	adhesion G-protein coupled receptor V1-like	Haliotis rufescens	5
Unigene0066293	0	0.915	0	adgrv1	XP_046358677.1	adhesion G-protein coupled receptor V1-like	Haliotis rufescens	5
Unigene0014935	0	0.95	0	--	XP_046358677.1	adhesion G-protein coupled receptor V1-like	Haliotis rufescens	5
Unigene0024012	0	1.41	0	--	XP_046358677.1	adhesion G-protein coupled receptor V1-like	Haliotis rufescens	5
Unigene0031555	0	4.2	0	--	XP_046358677.1	adhesion G-protein coupled receptor V1-like	Haliotis rufescens	5
Unigene0070342	0	3.16	0	--	XP_046358677.1	adhesion G-protein coupled receptor V1-like	Haliotis rufescens	5
Unigene0077667	0	0.705	0	--	XP_046358677.1	adhesion G-protein coupled receptor V1-like	Haliotis rufescens	5
Unigene0083985	0	1.825	0	--	XP_046358677.1	adhesion G-protein coupled receptor V1-like	Haliotis rufescens	5
Unigene0041603	0	1.19	0	--	XP_046381397.1	alkaline phosphatase-like isoform X1	Haliotis rufescens	5
Unigene0038216	189.845	143.88	78.935	Actn	XP_046337544.1	alpha-actinin, sarcomeric-like isoform X4	Haliotis rufescens	0
Unigene0028688	0	2.31	0	--	XP_046345717.1	ankyrin repeat and SOCS box protein 3-like	Haliotis rufescens	5
Unigene0024751	0	1.75	0	AP1S2	XP_029186558.1	AP-1 complex subunit sigma-2-like isoform X5	Acropora millepora	5
Unigene0048593	0	0.265	0	AAK1	XP_046325909.1	AP2-associated protein kinase 1-like	Haliotis rufescens	5
Unigene0012183	0	2.12	0	--	XP_046325909.1	AP2-associated protein kinase 1-like	Haliotis rufescens	5
Unigene0060669	0	0.89	0	--	XP_046325909.1	AP2-associated protein kinase 1-like	Haliotis rufescens	5
Unigene0054675	0.83	0.65	0	--	XP_046325909.1	AP2-associated protein kinase 1-like	Haliotis rufescens	3
Unigene0008750	0	3.9	0	Ap3b1	XP_023300583.1	AP-3 complex subunit beta-2 isoform X1	Lucilia cuprina	5
Unigene0077709	2.16	3.825	0	AP3M2	XP_046381793.1	AP-3 complex subunit mu-2-like isoform X1	Haliotis rufescens	3
Unigene0049413	1.405	4.37	0	--	XP_046333588.1	AP-4 complex subunit beta-1-like	Haliotis rufescens	3
Unigene0059926	0	0.615	0	AP4E1	XP_046346504.1	AP-4 complex subunit epsilon-1-like	Haliotis rufescens	5
Unigene0047757	1.425	1.465	0	AP4E1	XP_046346501.1	AP-4 complex subunit epsilon-1-like	Haliotis rufescens	3
Unigene0037359	3.17	4.88	1.68	AP5Z1	XP_046362626.1	AP-5 complex subunit zeta-1-like	Haliotis rufescens	3
Unigene0078033	2.655	1.5	1.075	--	XP_046350752.1	apoptosis regulator BAX-like	Haliotis rufescens	0
Unigene0028086	39.025	64.225	87.09	Pdcd6	ABO26630.1	apoptosis-linked protein	Haliotis discus discus	7
Unigene0043572	56.415	26.59	4.27	Ppp1r13b	XP_046351296.1	apoptosis-stimulating of p53 protein 1-like isoform X2	Haliotis rufescens	0
Unigene0048002	2.23	0.75	0	ACAP2	XP_041377229.1	arf-GAP with coiled-coil, ANK repeat and PH domain-containing protein 2-like isoform X1	Gigantopelta aegis	3
Unigene0039092	2.695	0.97	0	CenG1A	XP_046357314.1	arf-GAP with GTPase, ANK repeat and PH domain-containing protein 1-like isoform X2	Haliotis rufescens	3
Unigene0060020	0.875	0.39	0	CenG1A	XP_046357318.1	arf-GAP with GTPase, ANK repeat and PH domain-containing protein 1-like isoform X6	Haliotis rufescens	3
Unigene0066051	0	1.02	0	--	XP_046359703.1	arf-GAP with Rho-GAP domain, ANK repeat and PH domain-containing protein 1-like isoform X3	Haliotis rufescens	5
Unigene0065676	6.7	1.415	0	ARAP2	XP_046359703.1	arf-GAP with Rho-GAP domain, ANK repeat and PH domain-containing protein 1-like isoform X3	Haliotis rufescens	3
Unigene0071322	6.3	6.735	1.535	CLPX	XP_046373572.1	ATP-dependent Clp protease ATP-binding subunit clpX-like, mitochondrial	Haliotis rufescens	3
Unigene0077658	0	1.075	0	mle	XP_046381734.1	ATP-dependent RNA helicase A-like	Haliotis rufescens	5
Unigene0077486	0	1.67	0	DHX9	XP_046381734.1	ATP-dependent RNA helicase A-like	Haliotis rufescens	5
Unigene0081718	0	2.385	0	--	XP_046381734.1	ATP-dependent RNA helicase A-like	Haliotis rufescens	5
Unigene0081878	4.46	2.565	0	--	XP_046341764.1	B-cell lymphoma/leukemia 11A-like	Haliotis rufescens	3
Unigene0095838	35.915	2.735	0	ACTIA	AFP52951.1	beta-actin	Fimbriaphyllia ancora	3
Unigene0066630	0	3.49	0	--	AKJ25940.1	C1q domain containing protein 2	Haliotis discus discus	5
Unigene0090841	0	1.46	0	--	XP_046331857.1	C1q-related factor-like isoform X2	Haliotis rufescens	5
Unigene0024552	0	2.17	0	--	XP_046338695.1	calcitonin gene-related peptide type 1 receptor-like isoform X2	Haliotis rufescens	5
Unigene0059541	61.235	42.24	30	MICU1	XP_046378354.1	calcium uptake protein 1, mitochondrial-like isoform X1	Haliotis rufescens	0
Unigene0051811	1.795	3.2	0	CAMKK2	XP_041348459.1	calcium/calmodulin-dependent protein kinase kinase 1-like	Gigantopelta aegis	3
Unigene0061029	0	0.64	0	CaMKI	XP_046336265.1	calcium/calmodulin-dependent protein kinase type 1-like	Haliotis rufescens	5
Unigene0002851	0.375	2.64	0	Camk4	XP_046357232.1	calcium/calmodulin-dependent protein kinase type IV-like	Haliotis rufescens	3
Unigene0009844	0	1.87	0	--	XP_046354949.1	calcium-activated potassium channel slowpoke-like, partial	Haliotis rufescens	5
Unigene0072378	0	0.955	0	slo-1	XP_046380364.1	calcium-activated potassium channel subunit alpha-1-like	Haliotis rufescens	5
Unigene0048314	1.18	0.545	0	aralar1	XP_046355558.1	calcium-binding mitochondrial carrier protein Aralar2-like	Haliotis rufescens	3
Unigene0069957	0	2.245	0	Mo25	XP_046338269.1	calcium-binding protein 39-like	Haliotis rufescens	5
Unigene0097511	8.44	10.375	3.405	RPS6KA6	XP_046375025.1	calcium-dependent protein kinase 1-like	Haliotis rufescens	3
Unigene0047969	0	3.235	0	PRKC1	XP_046352484.1	calcium-dependent protein kinase C-like isoform X1	Haliotis rufescens	5
Unigene0079374	0	1.165	0	PRKC1	XP_046352484.1	calcium-dependent protein kinase C-like isoform X1	Haliotis rufescens	5
Unigene0101591	0	1.315	0	Cadps	XP_046355185.1	calcium-dependent secretion activator 1-like isoform X9	Haliotis rufescens	5
Unigene0104331	1.255	1.41	0	ATP2C1	XP_046348043.1	calcium-transporting ATPase type 2C member 1-like isoform X2	Haliotis rufescens	3
Unigene0097594	0	1.29	0	CALM1	EHB18285.1	Calmodulin	Heterocephalus glaber	5
Unigene0024665	1.795	0.91	0	cam	TWW77196.1	Calmodulin-1	Takifugu flavidus	3
Unigene0023171	0	1.68	0	CMD1	XP_045186909.1	calmodulin-A-like	Mercenaria mercenaria	5
Unigene0053909	13.425	5.375	1.645	CMD1	XP_046336569.1	calmodulin-A-like	Haliotis rufescens	0
Unigene0069633	0	0.755	0	CAM2	XP_046331192.1	calmodulin-A-like isoform X4	Haliotis rufescens	5
Unigene0039848	60.285	48.7	4.655	CML6	XP_046331205.1	calmodulin-A-like isoform X5	Haliotis rufescens	3
Unigene0067426	0	2.535	0	--	XP_046343697.1	calmodulin-binding transcription activator 1-like	Haliotis rufescens	5
Unigene0097885	0	0.62	0	--	XP_046343697.1	calmodulin-binding transcription activator 1-like	Haliotis rufescens	5
Unigene0035680	0	1.535	0	--	XP_046360130.1	calmodulin-binding transcription activator 2-like	Haliotis rufescens	5
Unigene0035681	0	1.17	0	--	XP_046360130.1	calmodulin-binding transcription activator 2-like	Haliotis rufescens	5
Unigene0079105	0	2.345	0	--	XP_046360130.1	calmodulin-binding transcription activator 2-like	Haliotis rufescens	5
Unigene0079106	0	2.66	0	--	XP_046360130.1	calmodulin-binding transcription activator 2-like	Haliotis rufescens	5
Unigene0046782	0.67	8.425	1.755	--	XP_046362455.1	calmodulin-like	Haliotis rufescens	5
Unigene0090985	79.2	36.49	0.09	CPK15	XP_046326461.1	calmodulin-like	Haliotis rufescens	3
Unigene0012053	3.575	2.09	0	CML2	XP_046336527.1	calmodulin-like	Haliotis rufescens	3
Unigene0054134	171.83	253.235	95.165	CMD1	XP_046336577.1	calmodulin-like	Haliotis rufescens	3
Unigene0002609	0.895	2.265	0	CML13	XP_046336686.1	calmodulin-like isoform X2	Haliotis rufescens	3
Unigene0047270	0	1.32	0	CML2	XP_046339050.1	calmodulin-like protein 12	Haliotis rufescens	5
Unigene0090340	0	0.39	0	--	XP_046339050.1	calmodulin-like protein 12	Haliotis rufescens	5
Unigene0095215	0	2.285	0	--	XP_046339050.1	calmodulin-like protein 12	Haliotis rufescens	5
Unigene0001767	17.365	11.785	2.77	--	XP_046339050.1	calmodulin-like protein 12	Haliotis rufescens	3
Unigene0002070	2.705	0.625	0	--	XP_046339050.1	calmodulin-like protein 12	Haliotis rufescens	3
Unigene0002902	3.685	4.025	0	--	XP_046339050.1	calmodulin-like protein 12	Haliotis rufescens	3
Unigene0096751	13.245	5.68	0	--	XP_046339050.1	calmodulin-like protein 12	Haliotis rufescens	3
Unigene0093211	0	0.88	0	--	XP_046369462.1	calmodulin-like protein 5	Haliotis rufescens	5
Unigene0037764	118.59	117.51	58.265	CPK9	XP_046326054.1	calmodulin-like protein 5	Haliotis rufescens	3
Unigene0054615	6.055	3.055	0	camkmt	XP_046342781.1	calmodulin-lysine N-methyltransferase-like	Haliotis rufescens	3
Unigene0050323	0	4.37	0	--	XP_046362509.1	calmodulin-regulated spectrin-associated protein 1-like isoform X7	Haliotis rufescens	5
Unigene0045036	1.245	1.365	0	camsap1	XP_046362509.1	calmodulin-regulated spectrin-associated protein 1-like isoform X7	Haliotis rufescens	3
Unigene0046445	9.65	2.525	0	CAMSAP1	XP_046362509.1	calmodulin-regulated spectrin-associated protein 1-like isoform X7	Haliotis rufescens	3
Unigene0075371	1.775	4.115	0	camsap1	XP_046362509.1	calmodulin-regulated spectrin-associated protein 1-like isoform X7	Haliotis rufescens	3
Unigene0079841	0	0.355	0	--	XP_046359755.1	calpain-15-like isoform X1	Haliotis rufescens	5
Unigene0091607	0	0.705	0	--	XP_046359755.1	calpain-15-like isoform X1	Haliotis rufescens	5
Unigene0053306	32.54	37.105	17.95	Capn5	XP_046379801.1	calpain-5-like	Haliotis rufescens	3
Unigene0052012	17.315	8.68	0.03	Capn5	XP_046336106.1	calpain-5-like	Haliotis rufescens	3
Unigene0099563	4.48	6.285	0	Capn5	XP_046336106.1	calpain-5-like	Haliotis rufescens	3
Unigene0086938	0	2.765	0	CalpB	XP_046381709.1	calpain-5-like isoform X2	Haliotis rufescens	5
Unigene0084578	0.48	0.75	0	CAPNS1	XP_046375978.1	calpain-9-like	Haliotis rufescens	3
Unigene0031197	0	4.545	0	--	XP_046380540.1	calpain-A-like	Haliotis rufescens	5
Unigene0059402	1.6	0.91	0	--	XP_046369641.1	calpain-A-like	Haliotis rufescens	3
Unigene0072351	1.49	1.795	0	--	XP_046369641.1	calpain-A-like	Haliotis rufescens	3
Unigene0057157	13408.7	10071.6	475.445	CNN3	XP_046329182.1	calponin-1-like	Haliotis rufescens	3
Unigene0074620	339.585	312.54	136.965	CALR	ALY11013.1	calreticulin	Haliotis discus discus	3
Unigene0006449	7.97	6.2	1.195	RCN2	XP_046327571.1	calumenin-like isoform X2	Haliotis rufescens	3
Unigene0006077	0	3.535	0	CAM1	AAH53790.1	Cam protein, partial	Xenopus laevis	5
Unigene0023365	0	2.02	0	CASP2	ACZ15979.1	caspase 8-like protein	Haliotis discus discus	5
Unigene0064959	7.9	5.935	2.21	Caap1	XP_046372348.1	caspase activity and apoptosis inhibitor 1-like isoform X1	Haliotis rufescens	3
Unigene0067287	0	4.745	0	CASP2	XP_046326151.1	caspase-2-like	Haliotis rufescens	5
Unigene0001210	6.155	10.375	14.665	CASP2	XP_046335677.1	caspase-2-like	Haliotis rufescens	7
Unigene0059460	1.315	4.49	0	CASP2	XP_025080588.1	caspase-2-like isoform X2	Pomacea canaliculata	3
Unigene0006022	0	1.71	0	Dcp-1	XP_029194081.2	caspase-3-like	Acropora millepora	5
Unigene0037194	0	1.365	0	CASP8	XP_046370920.1	caspase-3-like	Haliotis rufescens	5
Unigene0016820	0	1.495	0	Casp8	XP_046326046.1	caspase-3-like	Haliotis rufescens	5
Unigene0068579	0.425	7.715	0.46	CASP3	XP_046360747.1	caspase-3-like	Haliotis rufescens	5
Unigene0059316	0	1.865	0	casp3	XP_046352564.1	caspase-3-like	Haliotis rufescens	5
Unigene0054794	0	1.015	0	CASP3	XP_046339242.1	caspase-3-like	Haliotis rufescens	5
Unigene0059315	0	2.59	0	--	XP_046352564.1	caspase-3-like	Haliotis rufescens	5
Unigene0059462	0	1.455	0	--	XP_046343953.1	caspase-3-like	Haliotis rufescens	5
Unigene0085506	0	2.12	0	--	XP_046339242.1	caspase-3-like	Haliotis rufescens	5
Unigene0090965	14.69	16.575	5.075	CASP8	XP_046379447.1	caspase-3-like	Haliotis rufescens	3
Unigene0083242	3.9	0.83	0	--	XP_046376835.1	caspase-3-like	Haliotis rufescens	3
Unigene0036374	0.65	1.135	0	--	XP_046344513.1	caspase-3-like	Haliotis rufescens	3
Unigene0016128	2.67	0.2	0	--	XP_046370920.1	caspase-3-like	Haliotis rufescens	0
Unigene0056381	0	1.9	0	CASP6	XP_046352729.1	caspase-3-like isoform X1	Haliotis rufescens	5
Unigene0042570	0	2	0	--	XP_046376829.1	caspase-3-like isoform X1	Haliotis rufescens	5
Unigene0037060	2.285	4.575	0.05	CASP7	XP_046376836.1	caspase-3-like isoform X1	Haliotis rufescens	3
Unigene0045550	5.895	8.435	1.87	CASP2	XP_046360017.1	caspase-3-like isoform X1	Haliotis rufescens	3
Unigene0062509	24.36	19.84	12.065	Casp2	XP_046342898.1	caspase-3-like isoform X1	Haliotis rufescens	0
Unigene0078397	0	0.315	0	CASP3	XP_046376830.1	caspase-3-like isoform X2	Haliotis rufescens	5
Unigene0031635	15.33	27.545	7.67	CASP8	ADR78296.1	caspase-8	Haliotis discus discus	3
Unigene0012914	0	1.315	0	--	XP_046342607.1	caspase-8-like	Haliotis rufescens	5
Unigene0004095	1.66	4.285	0	Casp14	XP_046380072.1	caspase-8-like	Haliotis rufescens	3
Unigene0007759	6.6	1.435	0	--	XP_046380072.1	caspase-8-like	Haliotis rufescens	3
Unigene0059461	0	0.71	0	--	XP_023683624.1	caspase-8-like isoform X2	Paramormyrops kingsleyae	5
Unigene0042346	54.93	38.21	15.82	CAT	ALU63753.1	catalase	Haliotis madaka	0
Unigene0016018	0	0.99	0	CTSB	XP_022795065.1	cathepsin B-like	Stylophora pistillata	5
Unigene0092851	0	2.335	0	Os04g0650000	XP_027037461.1	cathepsin L1-like	Pocillopora damicornis	5
Unigene0086639	0.875	5.04	0	CTSO	XP_046369836.1	cathepsin O-like	Haliotis rufescens	3
Unigene0052885	0.635	2.37	8.9	--	XP_046328987.1	cathepsin Z-like	Haliotis rufescens	7
Unigene0002116	1.98	3.62	1.33	CNOT10	XP_046361250.1	CCR4-NOT transcription complex subunit 10-like	Haliotis rufescens	5
Unigene0044438	4.43	2.72	0	Cnot10	XP_046361256.1	CCR4-NOT transcription complex subunit 10-like isoform X2	Haliotis rufescens	3
Unigene0068953	21.2	14.84	8.235	Cnot11	XP_046331246.1	CCR4-NOT transcription complex subunit 11-like isoform X1	Haliotis rufescens	0
Unigene0101424	25.94	22.98	9.995	cnot1	XP_046333507.1	CCR4-NOT transcription complex subunit 1-like isoform X4	Haliotis rufescens	3
Unigene0030649	6.865	8.075	1.255	Cnot1	XP_046333511.1	CCR4-NOT transcription complex subunit 1-like isoform X8	Haliotis rufescens	3
Unigene0054888	8.495	9.235	0.055	CNOT7	XP_046362730.1	CCR4-NOT transcription complex subunit 7-like	Haliotis rufescens	3
Unigene0077871	0	3.055	0	--	XP_046334710.1	CD109 antigen-like	Haliotis rufescens	5
Unigene0077870	0.15	2.705	0	CD109	XP_046334711.1	CD109 antigen-like	Haliotis rufescens	3
Unigene0045246	0.385	3.025	0	--	XP_046369868.1	CD109 antigen-like	Haliotis rufescens	3
Unigene0076104	0.905	2.85	0	--	XP_046369857.1	CD109 antigen-like	Haliotis rufescens	3
Unigene0034749	0	1.93	0	CD109	XP_046334737.1	CD109 antigen-like isoform X2	Haliotis rufescens	5
Unigene0006072	0	0.725	0	Cd151	XP_046373350.1	CD151 antigen-like	Haliotis rufescens	5
Unigene0072722	0	1.52	0	Tspan4	XP_046335173.1	CD151 antigen-like isoform X3	Haliotis rufescens	5
Unigene0030195	3.715	3.975	0	Cd2bp2	XP_046353706.1	CD2 antigen cytoplasmic tail-binding protein 2-like	Haliotis rufescens	3
Unigene0007750	0	0.99	0	--	XP_046376187.1	CD209 antigen-like	Haliotis rufescens	5
Unigene0077981	0	0.385	0	Tspan4	XP_046372495.1	CD63 antigen-like	Haliotis rufescens	5
Unigene0037015	0	0.73	0	--	XP_046375358.1	CD63 antigen-like	Haliotis rufescens	5
Unigene0045380	0.93	14.58	3.645	Cd82	XP_046326885.1	CD82 antigen-like	Haliotis rufescens	5
Unigene0097031	0	1.015	0	--	XP_046326883.1	CD82 antigen-like	Haliotis rufescens	5
Unigene0006788	0	0.91	0	--	XP_046339194.1	CD82 antigen-like isoform X1	Haliotis rufescens	5
Unigene0002109	20.67	17.585	2.24	CD9	XP_046380191.1	CD9 antigen-like	Haliotis rufescens	3
Unigene0071264	0.43	6.46	1.615	Cdc42	XP_046369717.1	cdc42 homolog	Haliotis rufescens	5
Unigene0099817	4.07	17.87	56.6	Cdc42	XP_046347638.1	cdc42 homolog	Haliotis rufescens	7
Unigene0051274	5.735	4.04	0	SPCC663.06c	XP_046361171.1	C-factor-like	Haliotis rufescens	3
Unigene0067635	0	2.335	0	--	XP_046381356.1	circularly permutated Ras protein 1-like	Haliotis rufescens	5
Unigene0077371	2.4	4.73	0.845	CIT	XP_046379196.1	citron Rho-interacting kinase-like	Haliotis rufescens	3
Unigene0009873	4.985	8.305	0.865	Spag9	XP_046362779.1	C-Jun-amino-terminal kinase-interacting protein 4-like isoform X9	Haliotis rufescens	3
Unigene0002132	6.135	4.19	2.8	CLINT1	XP_046361102.1	clathrin interactor 1-like isoform X7	Haliotis rufescens	0
Unigene0038941	2190.26	1695.36	993.145	YBX1	ATW01061.1	cold shock domain protein	Haliotis discus hannai	0
Unigene0091807	436.875	361.43	173.48	CSDE1	XP_046334019.1	cold shock domain-containing protein E1-like	Haliotis rufescens	3
Unigene0055807	86.485	79.18	37.395	Caprin2	XP_046347180.1	complement C1q tumor necrosis factor-related protein 3-like	Haliotis rufescens	3
Unigene0096625	0	0.655	0	--	XP_046377676.1	complement C1q tumor necrosis factor-related protein 4-like	Haliotis rufescens	5
Unigene0034511	0	1.41	0	--	XP_046327039.1	complement C1q-like protein 4	Haliotis rufescens	5
Unigene0048107	0	5.74	0	--	XP_046327039.1	complement C1q-like protein 4	Haliotis rufescens	5
Unigene0003596	0	1.715	0	--	QCW12718.1	complement C1q-like protein 4	Haliotis discus discus	5
Unigene0078774	0	0.9	0	--	XP_046379042.1	complement C1q-like protein 4 isoform X2	Haliotis rufescens	5
Unigene0068908	57.81	76.23	10.11	C5	XP_046381183.1	complement C3-like	Haliotis rufescens	3
Unigene0003781	5.1	10.22	2.525	--	XP_046339032.1	complement component 1 Q subcomponent-binding protein, mitochondrial-like	Haliotis rufescens	3
Unigene0003414	3.93	3.21	0	Macroh2a1	XP_046364973.1	core histone macro-H2A.1-like isoform X1	Haliotis rufescens	3
Unigene0028455	0.55	2.71	0	MACROH2A1	XP_046364974.1	core histone macro-H2A.1-like isoform X2	Haliotis rufescens	3
Unigene0019191	0	0.645	0	--	XP_046364541.1	C-type lectin lectoxin-Lio2-like	Haliotis rufescens	5
Unigene0026127	0	1.48	0	--	XP_046341365.1	C-type lectin-like isoform X1	Haliotis rufescens	5
Unigene0052758	0.815	0.36	0	Crlf3	XP_046361558.1	cytokine receptor-like factor 3	Haliotis rufescens	3
Unigene0079442	543.52	785.18	1184.23	EGR1	XP_046333699.1	early growth response protein 1-B-like	Haliotis rufescens	7
Unigene0053224	0	2.315	0	KIAA1324L	XP_046342672.1	endosome/lysosome-associated apoptosis and autophagy regulator family member 2-like isoform X5	Haliotis rufescens	5
Unigene0088079	0	1.53	0	--	XP_046342672.1	endosome/lysosome-associated apoptosis and autophagy regulator family member 2-like isoform X5	Haliotis rufescens	5
Unigene0092343	0	1.305	0	Egfr	XP_046377160.1	epidermal growth factor receptor-like isoform X2	Haliotis rufescens	5
Unigene0064194	0	2.85	0	--	XP_046377160.1	epidermal growth factor receptor-like isoform X2	Haliotis rufescens	5
Unigene0092342	0	2.685	0	--	XP_046377160.1	epidermal growth factor receptor-like isoform X2	Haliotis rufescens	5
Unigene0066521	24.91	14.435	4.21	ECSIT	XP_046350150.1	evolutionarily conserved signaling intermediate in Toll pathway, mitochondrial-like	Haliotis rufescens	0
Unigene0029279	46.41	20.125	13.675	Exosc5	XP_046378971.1	exosome complex component RRP46-like	Haliotis rufescens	0
Unigene0098458	0	1.34	0	EXOSC2	XP_046336313.1	exosome complex component RRP4-like	Haliotis rufescens	5
Unigene0088095	32.02	7.345	1.805	OLE5	XP_046353254.1	extracellular superoxide dismutase [Cu-Zn]-like isoform X3	Haliotis rufescens	0
Unigene0055461	30.86	52.91	67.14	CAPZB	XP_046343429.1	F-actin-capping protein subunit beta	Haliotis rufescens	7
Unigene0027645	0	2.53	0	MICAL3	XP_046341442.1	F-actin-monooxygenase MICAL3-like isoform X4	Haliotis rufescens	5
Unigene0076539	0.7	0.32	0	--	XP_046341442.1	F-actin-monooxygenase MICAL3-like isoform X4	Haliotis rufescens	3
Unigene0051292	0	0.805	0	--	XP_046336327.1	Fc receptor-like protein 5	Haliotis rufescens	5
Unigene0051291	1.685	0.785	0	--	XP_046336327.1	Fc receptor-like protein 5	Haliotis rufescens	3
Unigene0066561	27.975	6.94	0.105	SCM-1	AIA57693.1	ferritin	Galaxea astreata	3
Unigene0104724	0.4	0.67	0	FTH1	XP_027262546.2	ferritin heavy chain isoform X2, partial	Cricetulus griseus	3
Unigene0034231	0.175	1.475	0	Ftl1	NP_071945.3	ferritin light chain 1	Rattus norvegicus	3
Unigene0034457	6.56	3.855	0	fth1-b	XP_027037771.1	ferritin, middle subunit-like	Pocillopora damicornis	3
Unigene0073241	1.995	4.62	2.345	KCNJ6	XP_046374450.1	G protein-activated inward rectifier potassium channel 2-like	Haliotis rufescens	5
Unigene0084990	0	0.35	0	KCNJ18	XP_046352893.1	G protein-activated inward rectifier potassium channel 3-like	Haliotis rufescens	5
Unigene0044835	0	0.9	0	--	XP_046352893.1	G protein-activated inward rectifier potassium channel 3-like	Haliotis rufescens	5
Unigene0015725	0	0.79	0	--	XP_046376004.1	G protein-coupled receptor 137Ba-like	Haliotis rufescens	5
Unigene0015951	0	2.645	0	GPR63	BAD92584.1	G protein-coupled receptor 63 variant, partial	Homo sapiens	5
Unigene0032492	1.965	1.595	0	Grk5	XP_046372107.1	G protein-coupled receptor kinase 5-like	Haliotis rufescens	3
Unigene0060686	0.595	3.2	0	--	XP_046337050.1	G surface protein, allelic form 156-like isoform X9	Haliotis rufescens	3
Unigene0016901	0	2.91	0	--	PFX31377.1	Gamma-interferon-inducible lysosomal thiol reductase	Stylophora pistillata	5
Unigene0053658	0	0.895	0	--	XP_046369936.1	glutathione S-transferase 1-1-like	Haliotis rufescens	5
Unigene0073138	1.3	0.425	0	GST1	XP_046350876.1	glutathione S-transferase 1-like	Haliotis rufescens	3
Unigene0097192	16.185	32.31	46.575	GST2	XP_046358264.1	glutathione S-transferase 1-like	Haliotis rufescens	7
Unigene0001955	0.92	4.955	9.18	GST1	XP_046358200.1	glutathione S-transferase 1-like	Haliotis rufescens	7
Unigene0033290	0.7	2.64	7.015	gst-6	XP_046358295.1	glutathione S-transferase 2-like	Haliotis rufescens	7
Unigene0061385	11.47	26.245	10.185	GSTT2B	XP_046376813.1	glutathione S-transferase A-like	Haliotis rufescens	5
Unigene0033466	0	30.045	0	Smp_102070	TNN13474.1	Glutathione S-transferase class-mu 26 kDa isozyme isoform 2	Schistosoma japonicum	5
Unigene0082609	0	1.035	0	GSTCD	XP_046352686.1	glutathione S-transferase C-terminal domain-containing protein-like	Haliotis rufescens	5
Unigene0051988	0	2.22	0	--	XP_046352686.1	glutathione S-transferase C-terminal domain-containing protein-like	Haliotis rufescens	5
Unigene0059993	5.01	6.335	0	--	XP_046363920.1	glutathione S-transferase P 2-like	Haliotis rufescens	3
Unigene0028168	0	2.115	0	gst	XP_046381062.1	glutathione S-transferase theta-1-like isoform X1	Haliotis rufescens	5
Unigene0036287	10.52	3.615	2.11	GSTU20	XP_046344093.1	glutathione S-transferase U20-like	Haliotis rufescens	0
Unigene0023979	0.25	1.895	5.5	GSTK1	ARR97149.1	gluthathione S-transferase kappa	Haliotis discus discus	7
Unigene0036435	0	1.66	0	glmp	XP_046332564.1	glycosylated lysosomal membrane protein-like	Haliotis rufescens	5
Unigene0005980	1.44	1.88	0	--	XP_046363634.1	G-protein coupled receptor 161-like	Haliotis rufescens	3
Unigene0019080	0	1.65	0	--	XP_046329076.1	G-protein coupled receptor 22-like	Haliotis rufescens	5
Unigene0084881	0	1.43	0	--	XP_046377418.1	G-protein coupled receptor 84-like	Haliotis rufescens	5
Unigene0046676	1.24	3.09	0.385	FMRFaR	XP_046334625.1	G-protein coupled receptor daf-37-like	Haliotis rufescens	3
Unigene0020483	0	2.49	0	--	XP_046365609.1	G-protein coupled receptor dmsr-1-like	Haliotis rufescens	5
Unigene0067163	0	0.95	0	Rxfp1	XP_046359118.1	G-protein coupled receptor GRL101-like	Haliotis rufescens	5
Unigene0024084	0	0.88	0	--	XP_046351101.1	G-protein coupled receptor GRL101-like	Haliotis rufescens	5
Unigene0028422	1.99	0.33	0	RXFP1	XP_046370612.1	G-protein coupled receptor GRL101-like	Haliotis rufescens	3
Unigene0009889	0	1.735	0	moody	XP_046382007.1	G-protein coupled receptor moody-like	Haliotis rufescens	5
Unigene0054356	0	1.185	0	moody	XP_046329816.1	G-protein coupled receptor moody-like	Haliotis rufescens	5
Unigene0079706	1.825	6.63	2.87	GRB2	XP_046354992.1	growth factor receptor-bound protein 2-like	Haliotis rufescens	5
Unigene0029323	24.97	41.015	19.585	GHITM	XP_046381154.1	growth hormone-inducible transmembrane protein-like 生长激素	Haliotis rufescens	5
Unigene0069496	11.41	24.985	6.55	Hsp27	AMX23358.1	Hsp20	Haliotis discus hannai	5
Unigene0102247	0	1.17	0	--	XP_046372027.1	heat shock 70 kDa protein 12A-like	Haliotis rufescens	5
Unigene0027089	0	0.82	0	--	XP_020627981.1	heat shock 70 kDa protein 12A-like	Orbicella faveolata	5
Unigene0091726	0	2.44	0	hspa14	XP_046335638.1	heat shock 70 kDa protein 14-like	Haliotis rufescens	5
Unigene0096802	2.085	6.29	0	HSF1	XP_046359925.1	heat shock factor protein 1-like isoform X1	Haliotis rufescens	3
Unigene0104878	0	0.24	0	hsc71	KAF6277985.1	heat shock protein family A (Hsp70) member 8	Rhinolophus ferrumequinum	5
Unigene0102422	6.505	16.495	9.265	Hsp60A	XP_046338690.1	heat shock protein 60A-like	Haliotis rufescens	5
Unigene0045607	33.16	44.71	22.345	Hsp68	AXR98609.1	heat shock protein 70 kDa B2	Haliotis fulgens	3
Unigene0006452	0	2.895	0	HSP70	AAQ24865.1	heat shock protein 70, partial	Rhynchomonas nasuta	5
Unigene0009093	0	1.04	0	BIP1	ABG66420.1	HSP70	Pseudourostyla cristata	5
Unigene0020566	0	1.69	0	BIPE2	GAU98999.1	HSP70-6	Ramazzottius varieornatus	5
Unigene0039893	2.05	6.245	2.36	HSPBP1	XP_046340715.1	hsp70-binding protein 1-like	Haliotis rufescens	5
Unigene0089602	1.065	0.38	0	--	XP_046366795.1	hsp70-Hsp90 organizing protein 1-like	Haliotis rufescens	3
Unigene0020335	0	1.22	0	hspD	XP_002775585.1	heat shock protein 90, putative	Perkinsus marinus ATCC 50983	5
Unigene0002048	378.34	492.9	859.965	HSP90AB1	XP_046359049.1	heat shock protein HSP 90-beta-like	Haliotis rufescens	7
Unigene0001838	12.265	23.3	9.1	cdc37	XP_046347727.1	hsp90 co-chaperone Cdc37-like	Haliotis rufescens	5
Unigene0031916	5.39	1.355	0	ODHCY	AYD59980.1	hemocyanin type 1	Haliotis discus hannai	3
Unigene0101144	14.495	2.54	0	ODHCY	AYD59980.1	hemocyanin type 1	Haliotis discus hannai	3
Unigene0104995	19.29	2.785	0	ODHCY	AYD59980.1	hemocyanin type 1	Haliotis discus hannai	3
Unigene0032097	41.785	1.875	0	ODHCY	AYD59980.1	hemocyanin type 1	Haliotis discus hannai	0
Unigene0067829	54.275	2.14	0	ODHCY	AYD59980.1	hemocyanin type 1	Haliotis discus hannai	0
Unigene0081770	127.175	10.405	3.755	ODHCY	AYD59980.1	hemocyanin type 1	Haliotis discus hannai	0
Unigene0082410	26.095	0.725	0	ODHCY	AYD59980.1	hemocyanin type 1	Haliotis discus hannai	0
Unigene0098288	10.57	0.43	0	ODHCY	AYD59980.1	hemocyanin type 1	Haliotis discus hannai	0
Unigene0056525	2.195	5.615	0	Tgm1	XP_046356732.1	hemocyte protein-glutamine gamma-glutamyltransferase-like isoform X1	Haliotis rufescens	3
Unigene0088309	1.095	4.11	0	Tgm2	XP_046375273.1	hemocyte protein-glutamine gamma-glutamyltransferase-like isoform X2	Haliotis rufescens	3
Unigene0068925	0	6.965	0	kat2b	XP_046359409.1	histone acetyltransferase KAT2A-like isoform X2	Haliotis rufescens	5
Unigene0072062	0	1.38	0	KAT2B	XP_046359409.1	histone acetyltransferase KAT2A-like isoform X2	Haliotis rufescens	5
Unigene0101436	1.84	1.34	0	Tip60	XP_046372682.1	histone acetyltransferase KAT5-like	Haliotis rufescens	3
Unigene0077131	0	1.255	0	SAMD1	XP_046366737.1	histone acetyltransferase KAT6B-like	Haliotis rufescens	5
Unigene0060850	1.475	2.51	0	--	XP_046366737.1	histone acetyltransferase KAT6B-like	Haliotis rufescens	3
Unigene0035467	9.58	15.265	3.135	Hat1	XP_046355559.1	histone acetyltransferase type B catalytic subunit-like	Haliotis rufescens	3
Unigene0077014	13.885	13.87	6.84	asf1	XP_046355518.1	histone chaperone asf1-like	Haliotis rufescens	3
Unigene0027327	3.52	4.11	0.5	HDAC11	XP_046372240.1	histone deacetylase 11-like isoform X2	Haliotis rufescens	3
Unigene0021593	5.455	1.57	0	HDAC3	XP_046367544.1	histone deacetylase 3-like	Haliotis rufescens	3
Unigene0095917	5.655	13.525	4.535	Hdac4	XP_046356174.1	histone deacetylase 4-like isoform X2	Haliotis rufescens	5
Unigene0024915	0	1.77	0	hdac10	XP_046381977.1	histone deacetylase 6-like	Haliotis rufescens	5
Unigene0064391	0	1.37	0	hdac10	XP_046340390.1	histone deacetylase 6-like	Haliotis rufescens	5
Unigene0086168	0	1.54	0	clr3	XP_046340390.1	histone deacetylase 6-like	Haliotis rufescens	5
Unigene0072822	0	3.65	0	--	XP_046381976.1	histone deacetylase 6-like	Haliotis rufescens	5
Unigene0104518	0.825	2.435	0	Hdac6	XP_041347489.1	histone deacetylase 6-like	Gigantopelta aegis	3
Unigene0058149	1.765	5.7	1.615	sap130-a	XP_046369248.1	histone deacetylase complex subunit SAP130-like	Haliotis rufescens	5
Unigene0017673	0	3.245	0	--	XP_046369248.1	histone deacetylase complex subunit SAP130-like	Haliotis rufescens	5
Unigene0063725	0	2.58	0	--	XP_046369248.1	histone deacetylase complex subunit SAP130-like	Haliotis rufescens	5
Unigene0065970	0	1.61	0	--	XP_046369248.1	histone deacetylase complex subunit SAP130-like	Haliotis rufescens	5
Unigene0102177	0	2.24	0	hdac8	XP_046346409.1	histone deacetylase HDA1-like	Haliotis rufescens	5
Unigene0066889	0	2.83	0	--	XP_046346409.1	histone deacetylase HDA1-like	Haliotis rufescens	5
Unigene0049845	1.535	1.305	0	--	XP_046379792.1	histone demethylase UTY-like	Haliotis rufescens	3
Unigene0078104	330.99	521.775	921.485	h1-0-a	XP_046372456.1	histone H1-delta-like	Haliotis rufescens	7
Unigene0032825	3.935	4.45	0	H2ac21	XP_046336979.1	histone H2A-like isoform X1	Haliotis rufescens	3
Unigene0019816	0	3.47	0	OsI_028288	XP_003446914.1	histone H2AX	Oreochromis niloticus	5
Unigene0025356	0	1.19	0	H2bc1	XP_010704371.1	histone H2B	Leishmania panamensis	5
Unigene0019601	0	5.13	0	his-11	XP_005108569.1	histone H2B, gonadal	Aplysia californica	5
Unigene0013819	0	1.25	0	H3a	KAH3759117.1	histone H3	Pelomyxa schiedti	5
Unigene0089436	0	1.04	0	HTR4	ABW81395.1	histone H3, partial	Monophlebulus sp. CMU-2007	5
Unigene0040649	1.58	1.24	0	cenpa	XP_046333123.1	histone H3.3-like	Haliotis rufescens	3
Unigene0033004	0.27	1.37	0.13	HINFP	XP_046341940.1	histone H4 transcription factor-like	Haliotis rufescens	5
Unigene0038040	0	1.475	0	--	XP_046341940.1	histone H4 transcription factor-like	Haliotis rufescens	5
Unigene0066415	0	0.72	0	--	XP_046341940.1	histone H4 transcription factor-like	Haliotis rufescens	5
Unigene0090442	0	1.415	0	--	XP_046341940.1	histone H4 transcription factor-like	Haliotis rufescens	5
Unigene0044833	2.44	2.035	0	HPF1	XP_046331894.1	histone PARylation factor 1-like	Haliotis rufescens	3
Unigene0025595	0	2.195	0	carm1	XP_046327317.1	histone-arginine methyltransferase CARM1-like isoform X6	Haliotis rufescens	5
Unigene0069976	8.365	2.985	0	Art4	XP_046327317.1	histone-arginine methyltransferase CARM1-like isoform X6	Haliotis rufescens	3
Unigene0069975	1.1	0.925	0	--	XP_046327311.1	histone-arginine methyltransferase CARMER-like isoform X1	Haliotis rufescens	3
Unigene0006690	0	1.16	0	--	XP_046381931.1	histone-lysine N-methyltransferase 2C-like isoform X12	Haliotis rufescens	5
Unigene0026657	0	1.15	0	--	XP_046381931.1	histone-lysine N-methyltransferase 2C-like isoform X12	Haliotis rufescens	5
Unigene0064321	0	2.655	0	--	XP_046381931.1	histone-lysine N-methyltransferase 2C-like isoform X12	Haliotis rufescens	5
Unigene0079667	0	1.285	0	--	XP_046381931.1	histone-lysine N-methyltransferase 2C-like isoform X12	Haliotis rufescens	5
Unigene0076248	0.165	0.895	0	--	XP_046381931.1	histone-lysine N-methyltransferase 2C-like isoform X12	Haliotis rufescens	3
Unigene0036954	0	1.185	0	--	XP_046381922.1	histone-lysine N-methyltransferase 2C-like isoform X3	Haliotis rufescens	5
Unigene0044560	0	3.315	0	--	XP_046341627.1	histone-lysine N-methyltransferase 2D-like isoform X2	Haliotis rufescens	5
Unigene0007358	0	2.09	0	--	XP_046358620.1	histone-lysine N-methyltransferase ASH1L-like	Haliotis rufescens	5
Unigene0010700	0	2.64	0	--	XP_046358620.1	histone-lysine N-methyltransferase ASH1L-like	Haliotis rufescens	5
Unigene0073488	0	2.145	0	--	XP_046358620.1	histone-lysine N-methyltransferase ASH1L-like	Haliotis rufescens	5
Unigene0010701	1.67	1.01	0	--	XP_046358620.1	histone-lysine N-methyltransferase ASH1L-like	Haliotis rufescens	3
Unigene0057252	0.75	1.375	0	--	XP_046358620.1	histone-lysine N-methyltransferase ASH1L-like	Haliotis rufescens	3
Unigene0077396	0	3.665	0	SETDB1	XP_046341300.1	histone-lysine N-methyltransferase eggless-like	Haliotis rufescens	5
Unigene0079209	0	1.665	0	--	XP_046341300.1	histone-lysine N-methyltransferase eggless-like	Haliotis rufescens	5
Unigene0068246	0	0.745	0	--	XP_046341346.1	histone-lysine N-methyltransferase EHMT2-like	Haliotis rufescens	5
Unigene0051004	0	1.015	0	--	XP_046348302.1	histone-lysine N-methyltransferase EHMT2-like isoform X2	Haliotis rufescens	5
Unigene0042118	0	2.415	0	EHMT2	XP_046344022.1	histone-lysine N-methyltransferase EHMT2-like isoform X3	Haliotis rufescens	5
Unigene0068294	0	1.665	0	EHMT2	XP_046344022.1	histone-lysine N-methyltransferase EHMT2-like isoform X3	Haliotis rufescens	5
Unigene0062661	0	1.38	0	--	XP_046344022.1	histone-lysine N-methyltransferase EHMT2-like isoform X3	Haliotis rufescens	5
Unigene0085614	0	1.985	0	--	XP_046344022.1	histone-lysine N-methyltransferase EHMT2-like isoform X3	Haliotis rufescens	5
Unigene0062660	1.09	1.87	0	EHMT1	XP_046344022.1	histone-lysine N-methyltransferase EHMT2-like isoform X3	Haliotis rufescens	3
Unigene0067213	0	0.855	0	E(z)	XP_046378012.1	histone-lysine N-methyltransferase EZH2-like isoform X1	Haliotis rufescens	5
Unigene0081481	1.215	0.4	0	EZH1	XP_046378012.1	histone-lysine N-methyltransferase EZH2-like isoform X1	Haliotis rufescens	3
Unigene0088972	0	2.775	0	--	XP_046378016.1	histone-lysine N-methyltransferase EZH2-like isoform X2	Haliotis rufescens	5
Unigene0090248	0	1.95	0	Nsd1	XP_046335269.1	histone-lysine N-methyltransferase NSD2-like isoform X3	Haliotis rufescens	5
Unigene0011483	0	2.17	0	PRDM16	XP_046381087.1	histone-lysine N-methyltransferase PRDM16-like isoform X3	Haliotis rufescens	5
Unigene0050697	15.05	9.345	5.745	PRDM16	XP_046381089.1	histone-lysine N-methyltransferase PRDM16-like isoform X4	Haliotis rufescens	0
Unigene0081196	0	1.675	0	--	XP_046382076.1	histone-lysine N-methyltransferase SETD1B-A-like isoform X1	Haliotis rufescens	5
Unigene0103203	0	1.72	0	--	XP_046382076.1	histone-lysine N-methyltransferase SETD1B-A-like isoform X1	Haliotis rufescens	5
Unigene0016498	1.87	3.99	0	Set1	XP_046382076.1	histone-lysine N-methyltransferase SETD1B-A-like isoform X1	Haliotis rufescens	3
Unigene0082308	0	1.085	0	--	XP_046338726.1	histone-lysine N-methyltransferase SETDB1-B-like, partial	Haliotis rufescens	5
Unigene0082309	0	1.55	0	--	XP_046338726.1	histone-lysine N-methyltransferase SETDB1-B-like, partial	Haliotis rufescens	5
Unigene0092427	3.37	0.345	0	SETDB1	XP_046338726.1	histone-lysine N-methyltransferase SETDB1-B-like, partial	Haliotis rufescens	0
Unigene0094732	1.665	1.6	0	--	GFT06043.1	histone-lysine N-methyltransferase SETMAR	Trichonephila clavipes	3
Unigene0071193	0	1.05	0	Setmar	XP_046371785.1	histone-lysine N-methyltransferase SETMAR-like	Haliotis rufescens	5
Unigene0094733	0	3.31	0	--	XP_046354018.1	histone-lysine N-methyltransferase SETMAR-like	Haliotis rufescens	5
Unigene0006212	0	1.5	0	--	XP_046341486.1	histone-lysine N-methyltransferase SETMAR-like	Haliotis rufescens	5
Unigene0094534	0	0.705	0	--	XP_045132250.1	histone-lysine N-methyltransferase SETMAR-like	Portunus trituberculatus	5
Unigene0006964	0	2.145	0	--	XP_041989227.1	histone-lysine N-methyltransferase SETMAR-like	Aricia agestis	5
Unigene0096433	0	1	0	--	XP_041989227.1	histone-lysine N-methyltransferase SETMAR-like	Aricia agestis	5
Unigene0071192	0.15	1.535	0	SETMAR	XP_046371785.1	histone-lysine N-methyltransferase SETMAR-like	Haliotis rufescens	3
Unigene0009441	0.94	0.885	0	GVQW3	XP_046358250.1	histone-lysine N-methyltransferase SETMAR-like	Haliotis rufescens	3
Unigene0009994	1.78	2.275	0	--	XP_046341486.1	histone-lysine N-methyltransferase SETMAR-like	Haliotis rufescens	3
Unigene0004196	1.525	1.925	0	--	XP_041989227.1	histone-lysine N-methyltransferase SETMAR-like	Aricia agestis	3
Unigene0000084	2.16	0.81	0	--	XP_030588657.1	histone-lysine N-methyltransferase SETMAR-like	Archocentrus centrarchus	3
Unigene0023698	1.03	1.145	0	--	XP_030003909.1	histone-lysine N-methyltransferase SETMAR-like	Sphaeramia orbicularis	3
Unigene0013132	1.58	0.775	0	--	XP_026314672.1	histone-lysine N-methyltransferase SETMAR-like	Hyposmocoma kahamanoa	3
Unigene0028993	0	1.39	33.08	SETMAR	XP_046333398.1	histone-lysine N-methyltransferase SETMAR-like	Haliotis rufescens	7
Unigene0063772	9.5	6.72	3.395	mariner\T	XP_037570564.1	histone-lysine N-methyltransferase SETMAR-like	Dermacentor silvarum	0
Unigene0063732	1.505	0.235	0	--	XP_046331095.1	histone-lysine N-methyltransferase, H3 lysine-79 specific-like isoform X5	Haliotis rufescens	3
Unigene0043594	0.035	1.605	8.835	DOT1L	XP_046331095.1	histone-lysine N-methyltransferase, H3 lysine-79 specific-like isoform X5	Haliotis rufescens	7
Unigene0100714	49.05	21.79	9.31	smyd5	XP_046332941.1	histone-lysine N-trimethyltransferase SMYD5-like isoform X1	Haliotis rufescens	0
Unigene0039606	22.75	34.26	12.365	ST13	XP_046352695.1	hsc70-interacting protein-like	Haliotis rufescens	3
Unigene0079214	0	2.075	0	--	XP_046347959.1	hydrogen peroxide stress regulator 1-like isoform X18	Haliotis rufescens	5
Unigene0058936	0	0.345	0	--	XP_046348666.1	hydrogen peroxide stress regulator 1-like isoform X25	Haliotis rufescens	5
Unigene0047850	0.665	9.38	0.76	HYOU1	AWV50542.1	hypoxia up-regulated protein 1	Haliotis discus hannai	5
Unigene0053248	0	5.83	0	hyou1	AWV50542.1	hypoxia up-regulated protein 1	Haliotis discus hannai	5
Unigene0039946	9.04	11.13	4.245	HIF1AN	XP_046376780.1	hypoxia-inducible factor 1-alpha inhibitor-like	Haliotis rufescens	3
Unigene0077212	0	0.875	0	--	XP_046368656.1	hypoxia-inducible factor 1-alpha-like	Haliotis rufescens	5
Unigene0085536	0	0.725	0	--	XP_046368656.1	hypoxia-inducible factor 1-alpha-like	Haliotis rufescens	5
Unigene0096767	0	0.715	0	--	XP_046368656.1	hypoxia-inducible factor 1-alpha-like	Haliotis rufescens	5
Unigene0089329	0	0.955	0	--	XP_046382176.1	Ig-like and fibronectin type-III domain-containing protein 1	Haliotis rufescens	5
Unigene0042631	0	4.085	0	--	XP_046351971.1	immunoglobulin superfamily containing leucine-rich repeat protein-like	Haliotis rufescens	5
Unigene0085091	0	4.275	0	--	XP_046351971.1	immunoglobulin superfamily containing leucine-rich repeat protein-like	Haliotis rufescens	5
Unigene0011273	0	6.66	0	--	XP_046371841.1	inositol 1,4,5-trisphosphate receptor type 3-like isoform X2	Haliotis rufescens	5
Unigene0047693	0	2.5	0	--	XP_046371841.1	inositol 1,4,5-trisphosphate receptor type 3-like isoform X2	Haliotis rufescens	5
Unigene0072661	0	1.105	0	--	XP_046371841.1	inositol 1,4,5-trisphosphate receptor type 3-like isoform X2	Haliotis rufescens	5
Unigene0042563	2.29	0.705	0	Ocrl	XP_046368950.1	inositol polyphosphate 5-phosphatase OCRL-like isoform X1	Haliotis rufescens	3
Unigene0102731	0	1.48	0	isl1	XP_046350809.1	insulin gene enhancer protein ISL-1-like isoform X4	Haliotis rufescens	5
Unigene0053249	64.375	67.635	4.55	EPYC	XP_046360009.1	insulin-like growth factor-binding protein complex acid labile subunit	Haliotis rufescens	3
Unigene0089742	0	3.08	0	bgn	XP_046373894.1	insulin-like growth factor-binding protein complex acid labile subunit isoform X1	Haliotis rufescens	5
Unigene0086012	0	1.805	0	Ints1	XP_046352758.1	integrator complex subunit 1-like	Haliotis rufescens	5
Unigene0088597	0	3.02	0	Ints1	XP_046352758.1	integrator complex subunit 1-like	Haliotis rufescens	5
Unigene0027235	0	2.53	0	Ints3	XP_046358873.1	integrator complex subunit 3-like	Haliotis rufescens	5
Unigene0033308	0	0.7	0	INTS3	XP_046358873.1	integrator complex subunit 3-like	Haliotis rufescens	5
Unigene0072434	0	2.85	0	ITGAV	XP_046367194.1	integrin alpha-4-like	Haliotis rufescens	5
Unigene0046442	0	2.525	0	--	XP_046367194.1	integrin alpha-4-like	Haliotis rufescens	5
Unigene0078349	6.39	1.915	0	if	XP_046334808.1	integrin alpha-8-like	Haliotis rufescens	3
Unigene0042031	1.06	4.27	0	--	XP_046334808.1	integrin alpha-8-like	Haliotis rufescens	3
Unigene0010884	0	1.545	0	--	XP_046379451.1	integrin alpha-PS1-like isoform X1	Haliotis rufescens	5
Unigene0026012	0	1.375	0	--	XP_046379451.1	integrin alpha-PS1-like isoform X1	Haliotis rufescens	5
Unigene0044544	7.11	0.695	0	ITGA8	XP_041366767.1	integrin alpha-V-like	Gigantopelta aegis	3
Unigene0057933	14.535	7.335	3.28	--	XP_046356964.1	integrin beta-1-binding protein 1-like	Haliotis rufescens	0
Unigene0011065	0	1.205	0	--	XP_020615655.1	integrin beta-1-like	Orbicella faveolata	5
Unigene0048962	14.84	22.225	0.035	ITGB2	XP_046354850.1	integrin beta-1-like isoform X1	Haliotis rufescens	3
Unigene0023892	6.985	20.59	50.12	mys	XP_046332998.1	integrin beta-PS-like	Haliotis rufescens	7
Unigene0040219	0.55	1.225	6.725	mys	XP_046339772.1	integrin beta-PS-like isoform X1	Haliotis rufescens	7
Unigene0081508	4.755	2.905	0.59	itgb1-a	XP_046339773.1	integrin beta-PS-like isoform X2	Haliotis rufescens	3
Unigene0072581	0	1.58	0	--	XP_046338537.1	integumentary mucin C.1-like	Haliotis rufescens	5
Unigene0099613	0	1.3	0	--	XP_046353157.1	integumentary mucin C.1-like isoform X1	Haliotis rufescens	5
Unigene0099379	14.755	30.44	9.32	--	XP_046374578.1	interferon alpha-inducible protein 27-like protein 2B isoform X1	Haliotis rufescens	5
Unigene0011873	17.135	23.29	7.435	IRF1	XP_046359624.1	interferon regulatory factor 1-like isoform X3	Haliotis rufescens	3
Unigene0003445	8.185	8.465	3.28	Irf6	XP_046367292.1	interferon regulatory factor 6-like isoform X1	Haliotis rufescens	3
Unigene0034961	22.535	39.795	10.825	mx1	XP_046352527.1	interferon-induced GTP-binding protein Mx1-like isoform X1	Haliotis rufescens	3
Unigene0057595	1.94	5.25	0	mx	XP_046352527.1	interferon-induced GTP-binding protein Mx1-like isoform X1	Haliotis rufescens	3
Unigene0093108	0	4.12	0	--	XP_046340299.1	interferon-induced GTP-binding protein Mx1-like isoform X2	Haliotis rufescens	5
Unigene0080623	0	2.075	0	--	XP_046352531.1	interferon-induced GTP-binding protein Mx-like isoform X2	Haliotis rufescens	5
Unigene0039891	0	3.965	0	--	XP_046329712.1	interferon-induced helicase C domain-containing protein 1-like isoform X1	Haliotis rufescens	5
Unigene0027615	2.11	4.475	1.5	--	XP_046329707.1	interferon-induced helicase C domain-containing protein 1-like isoform X1	Haliotis rufescens	5
Unigene0047234	6.115	8.975	3.165	Ifih1	XP_046329712.1	interferon-induced helicase C domain-containing protein 1-like isoform X1	Haliotis rufescens	3
Unigene0002589	0	4.75	0	--	XP_046346532.1	interferon-induced protein 44-like	Haliotis rufescens	5
Unigene0028124	0	2.65	0	--	XP_046346532.1	interferon-induced protein 44-like	Haliotis rufescens	5
Unigene0071375	0	2.065	0	--	XP_046346532.1	interferon-induced protein 44-like	Haliotis rufescens	5
Unigene0090120	0	0.865	0	--	XP_046345716.1	interferon-induced protein 44-like	Haliotis rufescens	5
Unigene0088762	15.635	21.94	6.21	IFI44	XP_046343295.1	interferon-induced protein 44-like	Haliotis rufescens	3
Unigene0073707	19.985	18.185	6.94	IFI44	XP_046343273.1	interferon-induced protein 44-like	Haliotis rufescens	3
Unigene0008704	3.085	3.84	0.045	--	XP_046344967.1	interferon-induced protein 44-like	Haliotis rufescens	3
Unigene0039431	0	2.355	0	--	XP_046343234.1	interferon-induced protein 44-like isoform X1	Haliotis rufescens	5
Unigene0000089	10.31	17.83	5	IFI44L	XP_046343214.1	interferon-induced protein 44-like isoform X1	Haliotis rufescens	3
Unigene0056011	5.615	9.115	2.26	IFI44L	XP_046334317.1	interferon-induced protein 44-like isoform X1	Haliotis rufescens	3
Unigene0057428	16.97	2.695	0	--	XP_046356719.1	interferon-induced protein 44-like isoform X1	Haliotis rufescens	3
Unigene0003632	0.655	5.055	1.78	--	XP_046343261.1	interferon-induced protein 44-like isoform X3	Haliotis rufescens	5
Unigene0096525	5.505	15.16	2.49	--	XP_046353108.1	interferon-inducible GTPase 1-like	Haliotis rufescens	5
Unigene0049855	19.915	22.28	6.74	IRGC	XP_046353140.1	interferon-inducible GTPase 1-like	Haliotis rufescens	3
Unigene0097441	4.11	9.06	3.055	IFRD2	XP_046335157.1	interferon-related developmental regulator 1-like	Haliotis rufescens	5
Unigene0064013	1.575	2.755	8.37	--	XP_046331545.1	interleukin-6 receptor subunit beta-like	Haliotis rufescens	7
Unigene0003179	0.935	1.075	0	Jkamp	XP_046351259.1	JNK1/MAPK8-associated membrane protein-like	Haliotis rufescens	3
Unigene0008330	0	1.32	0	--	XP_046358619.1	lectin BRA-2-like	Haliotis rufescens	5
Unigene0047576	7.26	5.105	0	--	XP_046358767.1	lectin BRA-3-like isoform X1	Haliotis rufescens	3
Unigene0061241	23.495	25.98	0.305	Tspan4	XP_046366831.1	leukocyte surface antigen CD53-like	Haliotis rufescens	3
Unigene0042271	11.245	20.535	67.415	CASP3	XP_046376828.1	LOW QUALITY PROTEIN: caspase-7-like	Haliotis rufescens	7
Unigene0033375	26.175	20.295	12.45	RANGAP1	XP_046377319.1	LOW QUALITY PROTEIN: ran GTPase-activating protein 1-like	Haliotis rufescens	0
Unigene0034931	8.28	10.07	2.37	LIPA	XP_046378365.1	lysosomal acid lipase/cholesteryl ester hydrolase-like isoform X1	Haliotis rufescens	3
Unigene0004458	6.315	6.18	1.335	Gaa	XP_046352454.1	lysosomal alpha-glucosidase-like	Haliotis rufescens	3
Unigene0058763	0	3.43	0	Gaa	XP_046352773.1	lysosomal alpha-glucosidase-like isoform X1	Haliotis rufescens	5
Unigene0058762	0	1.79	0	--	XP_046352773.1	lysosomal alpha-glucosidase-like isoform X1	Haliotis rufescens	5
Unigene0067155	6.15	6.48	0.725	Gaa	XP_046352773.1	lysosomal alpha-glucosidase-like isoform X1	Haliotis rufescens	3
Unigene0090627	0	0.87	0	MAN2B1	XP_046352379.1	lysosomal alpha-mannosidase-like isoform X2	Haliotis rufescens	5
Unigene0082272	0	0.98	0	--	XP_046352379.1	lysosomal alpha-mannosidase-like isoform X2	Haliotis rufescens	5
Unigene0059592	0.945	1.18	0	MAN2B1	XP_046352379.1	lysosomal alpha-mannosidase-like isoform X2	Haliotis rufescens	3
Unigene0056374	8.365	2.185	0	MAN2B1	XP_046378351.1	lysosomal alpha-mannosidase-like, partial	Haliotis rufescens	3
Unigene0073113	0.755	4.125	1.75	ppt2-a	XP_046370329.1	lysosomal thioesterase PPT2-A-like	Haliotis rufescens	5
Unigene0054999	3.37	1.785	0	--	XP_046362728.1	lysosome membrane protein 2-like	Haliotis rufescens	3
Unigene0036720	12.74	11.785	3.22	MIF	XP_046335802.1	macrophage migration inhibitory factor-like	Haliotis rufescens	3
Unigene0046842	120.775	75.59	22.795	SOD2	ABF67504.1	manganese-superoxide dismutase	Haliotis discus discus	0
Unigene0043298	0	1.875	0	--	XP_046326090.1	MAP kinase-activating death domain protein-like isoform X6	Haliotis rufescens	5
Unigene0101694	0	1.31	0	--	XP_046326090.1	MAP kinase-activating death domain protein-like isoform X6	Haliotis rufescens	5
Unigene0043299	2.945	0.79	0	Rab3-GEF	XP_046326090.1	MAP kinase-activating death domain protein-like isoform X6	Haliotis rufescens	3
Unigene0090949	647.72	961.075	1549.59	mknk2	XP_046355489.1	MAP kinase-interacting serine/threonine-protein kinase 1-like isoform X2	Haliotis rufescens	7
Unigene0044881	5.685	5.075	2.795	MARK1	XP_046332302.1	MAP/microtubule affinity-regulating kinase 3-like isoform X2	Haliotis rufescens	3
Unigene0045331	13.205	7.57	0	MBIP	XP_046364296.1	MAP3K12-binding inhibitory protein 1-like isoform X2	Haliotis rufescens	3
Unigene0070447	0.99	2.14	0	MOK	XP_046359180.1	MAPK/MAK/MRK overlapping kinase-like isoform X3	Haliotis rufescens	3
Unigene0090942	64.505	284.985	4134.47	Mmp19	XP_046333725.1	matrix metalloproteinase-19-like	Haliotis rufescens	7
Unigene0057992	5.235	6.09	0	MGST1	ABO26660.1	microsomal glutathione s-transferase 1	Haliotis discus discus	3
Unigene0091347	0.11	1.33	0	Mgst1	XP_021020384.1	microsomal glutathione S-transferase 1 isoform X1	Mus caroli	3
Unigene0030293	62.315	24.915	11.085	Mgst1	XP_046340577.1	microsomal glutathione S-transferase 1-like	Haliotis rufescens	0
Unigene0043460	28.265	32.59	4.57	Mgst3	XP_046359578.1	microsomal glutathione S-transferase 3-like	Haliotis rufescens	3
Unigene0037038	3.82	5.38	1.27	RHOT1	XP_046367321.1	mitochondrial Rho GTPase 1-like isoform X3	Haliotis rufescens	3
Unigene0081902	0	0.755	0	map3k10	XP_046359046.1	mitogen-activated protein kinase kinase kinase 10-like	Haliotis rufescens	5
Unigene0007721	0	0.555	0	--	XP_046359046.1	mitogen-activated protein kinase kinase kinase 10-like	Haliotis rufescens	5
Unigene0007723	0	1.64	0	--	XP_046359046.1	mitogen-activated protein kinase kinase kinase 10-like	Haliotis rufescens	5
Unigene0007722	0.785	1	0	MAP3K9	XP_041352732.1	mitogen-activated protein kinase kinase kinase 11-like isoform X2	Gigantopelta aegis	3
Unigene0054788	0	2.38	0	--	XP_046351899.1	mitogen-activated protein kinase kinase kinase 13-B-like	Haliotis rufescens	5
Unigene0092108	0	0.28	0	MAP3K5	XP_046336637.1	mitogen-activated protein kinase kinase kinase 15-like isoform X3	Haliotis rufescens	5
Unigene0085686	0.255	2.02	0	Map3k5	XP_046336637.1	mitogen-activated protein kinase kinase kinase 15-like isoform X3	Haliotis rufescens	3
Unigene0029160	1.46	2.295	0	MAP3K15	XP_046336637.1	mitogen-activated protein kinase kinase kinase 15-like isoform X3	Haliotis rufescens	3
Unigene0029159	0	1.585	0	MAP3K5	XP_046336639.1	mitogen-activated protein kinase kinase kinase 15-like isoform X5	Haliotis rufescens	5
Unigene0051110	10.255	8.31	4.19	MAP3K1	XP_046358065.1	mitogen-activated protein kinase kinase kinase 1-like	Haliotis rufescens	3
Unigene0086269	0.96	2.63	0	MEAK7	XP_046359913.1	MTOR-associated protein MEAK7-like	Haliotis rufescens	3
Unigene0093669	0	1.37	0	--	XP_046380780.1	mucin-16-like isoform X2	Haliotis rufescens	5
Unigene0100544	0	0.385	0	--	XP_046380780.1	mucin-16-like isoform X2	Haliotis rufescens	5
Unigene0005576	1.69	1.275	0	--	XP_046380780.1	mucin-16-like isoform X2	Haliotis rufescens	3
Unigene0071334	6.63	1.87	0	--	XP_046380780.1	mucin-16-like isoform X2	Haliotis rufescens	3
Unigene0073648	0	1.02	0	--	XP_046329650.1	mucin-17-like isoform X2	Haliotis rufescens	5
Unigene0034399	0	4.745	0	--	XP_046381141.1	mucin-22-like	Haliotis rufescens	5
Unigene0104827	0	2.16	0	--	XP_046363925.1	mucin-22-like	Haliotis rufescens	5
Unigene0086440	0	0.69	0	--	XP_046333427.1	mucin-22-like, partial	Haliotis rufescens	5
Unigene0079861	0.675	4.945	0	--	XP_046333427.1	mucin-22-like, partial	Haliotis rufescens	3
Unigene0019657	0	1.495	0	--	XP_046377777.1	mucin-2-like	Haliotis rufescens	5
Unigene0022201	0	2.415	0	--	XP_046368820.1	mucin-2-like isoform X1	Haliotis rufescens	5
Unigene0003192	0	4.53	0	--	XP_046356456.1	mucin-2-like isoform X1	Haliotis rufescens	5
Unigene0037430	0	2.2	0	--	XP_046356456.1	mucin-2-like isoform X1	Haliotis rufescens	5
Unigene0065591	0	2.165	0	MFGE8	XP_046356163.1	mucin-2-like isoform X10	Haliotis rufescens	5
Unigene0047988	0	2.01	0	Mki67	XP_046333506.1	mucin-2-like isoform X2	Haliotis rufescens	5
Unigene0016719	0	1.845	0	--	XP_046368828.1	mucin-2-like isoform X2	Haliotis rufescens	5
Unigene0080199	0	1.8	0	--	XP_046333506.1	mucin-2-like isoform X2	Haliotis rufescens	5
Unigene0047989	0.82	0.775	0	--	XP_046333506.1	mucin-2-like isoform X2	Haliotis rufescens	3
Unigene0042363	0	2.385	0	--	XP_046337171.1	mucin-3A-like	Haliotis rufescens	5
Unigene0093351	0	4.155	0	--	XP_046337171.1	mucin-3A-like	Haliotis rufescens	5
Unigene0101142	0	2.085	0	--	XP_046337171.1	mucin-3A-like	Haliotis rufescens	5
Unigene0011413	0	1.27	0	--	XP_046334740.1	mucin-3A-like	Haliotis rufescens	5
Unigene0012471	0	1.21	0	--	XP_046334740.1	mucin-3A-like	Haliotis rufescens	5
Unigene0012473	0	1.45	0	--	XP_046334740.1	mucin-3A-like	Haliotis rufescens	5
Unigene0063437	0	1.355	0	--	XP_046329484.1	mucin-3A-like	Haliotis rufescens	5
Unigene0084701	0	0.35	0	--	XP_046329484.1	mucin-3A-like	Haliotis rufescens	5
Unigene0063833	0	1.2	0	--	XP_046355248.1	mucin-4-like isoform X2	Haliotis rufescens	5
Unigene0063829	0.36	2.595	0	--	XP_046355248.1	mucin-4-like isoform X2	Haliotis rufescens	3
Unigene0063830	0.335	2.645	0	--	XP_046355248.1	mucin-4-like isoform X2	Haliotis rufescens	3
Unigene0063831	0.845	2.24	0	--	XP_046355248.1	mucin-4-like isoform X2	Haliotis rufescens	3
Unigene0045034	0	2.305	0	PPARG	XP_046378815.1	mucin-5AC-like	Haliotis rufescens	5
Unigene0043041	0	2.075	0	Gas2l1	XP_046363571.1	mucin-5AC-like	Haliotis rufescens	5
Unigene0024848	0	0.52	0	--	XP_046381224.1	mucin-5AC-like	Haliotis rufescens	5
Unigene0010142	0	1.08	0	--	XP_046368603.1	mucin-5AC-like	Haliotis rufescens	5
Unigene0052237	0	3.115	0	--	XP_046363571.1	mucin-5AC-like	Haliotis rufescens	5
Unigene0007271	0	2.17	0	--	XP_046356250.1	mucin-5AC-like	Haliotis rufescens	5
Unigene0104225	0	2.565	0	--	XP_046356250.1	mucin-5AC-like	Haliotis rufescens	5
Unigene0044642	0	4.175	0	--	XP_046351345.1	mucin-5AC-like	Haliotis rufescens	5
Unigene0075351	0	0.975	0	--	XP_046348791.1	mucin-5AC-like	Haliotis rufescens	5
Unigene0072040	0	3.45	0	--	XP_046341628.1	mucin-5AC-like	Haliotis rufescens	5
Unigene0085892	0	0.85	0	--	XP_046341628.1	mucin-5AC-like	Haliotis rufescens	5
Unigene0000113	0	1.885	0	--	XP_046334290.1	mucin-5AC-like	Haliotis rufescens	5
Unigene0065666	0	1.45	0	--	XP_046327250.1	mucin-5AC-like	Haliotis rufescens	5
Unigene0065668	0	0.99	0	--	XP_046327250.1	mucin-5AC-like	Haliotis rufescens	5
Unigene0065592	5.98	9.76	2.28	F5	XP_046356250.1	mucin-5AC-like	Haliotis rufescens	3
Unigene0032947	8.615	1.46	0	--	XP_046351345.1	mucin-5AC-like	Haliotis rufescens	3
Unigene0062580	1.325	0.22	0	--	XP_046340870.1	mucin-5AC-like	Haliotis rufescens	3
Unigene0017148	3.6	0.71	0	--	XP_046335297.1	mucin-5AC-like	Haliotis rufescens	3
Unigene0092692	1.43	2.31	0	--	XP_046335297.1	mucin-5AC-like	Haliotis rufescens	3
Unigene0068590	0.225	0.935	2.76	--	XP_046327250.1	mucin-5AC-like	Haliotis rufescens	7
Unigene0039674	9.59	4.59	0.935	--	XP_046381145.1	mucin-5AC-like	Haliotis rufescens	0
Unigene0020424	0	1.52	0	--	XP_046363294.1	mucin-5AC-like isoform X1	Haliotis rufescens	5
Unigene0042237	0	1.5	0	--	XP_046352706.1	mucin-5AC-like isoform X1	Haliotis rufescens	5
Unigene0008781	0	1.54	0	--	XP_046356164.1	mucin-5AC-like isoform X11	Haliotis rufescens	5
Unigene0096708	0	0.675	0	--	XP_046356164.1	mucin-5AC-like isoform X11	Haliotis rufescens	5
Unigene0087647	0	2.395	0	--	XP_046380812.1	mucin-5AC-like isoform X2	Haliotis rufescens	5
Unigene0063938	0	0.82	0	MUC5B	XP_046356155.1	mucin-5AC-like isoform X3	Haliotis rufescens	5
Unigene0003515	23.7	39.33	48.93	--	XP_046333231.1	mucin-5AC-like isoform X6	Haliotis rufescens	7
Unigene0003302	11.3	27.585	47.36	--	XP_046342954.1	mucin-5B-like isoform X1	Haliotis rufescens	7
Unigene0029493	0	0.405	0	--	XP_046377618.1	mucin-5B-like isoform X3	Haliotis rufescens	5
Unigene0033315	0	0.92	0	--	XP_046382148.1	multiple epidermal growth factor-like domains protein 10	Haliotis rufescens	5
Unigene0065699	0	0.04	0	--	XP_046377729.1	multiple epidermal growth factor-like domains protein 10	Haliotis rufescens	5
Unigene0040772	0	0.86	0	--	XP_046336802.1	multiple epidermal growth factor-like domains protein 10	Haliotis rufescens	5
Unigene0038592	1.105	0.16	0	--	XP_046331304.1	multiple epidermal growth factor-like domains protein 10	Haliotis rufescens	0
Unigene0051800	0.99	2.58	0	--	XP_046344185.1	multiple epidermal growth factor-like domains protein 10 isoform X2	Haliotis rufescens	3
Unigene0080158	1.5	2.825	0	--	XP_046344185.1	multiple epidermal growth factor-like domains protein 10 isoform X2	Haliotis rufescens	3
Unigene0044545	0	1.81	0	--	XP_046342916.1	multiple epidermal growth factor-like domains protein 11	Haliotis rufescens	5
Unigene0098865	0	0.94	0	--	XP_046336414.1	multiple epidermal growth factor-like domains protein 11	Haliotis rufescens	5
Unigene0051268	3.555	6.875	0	PTPRT	XP_046329634.1	multiple epidermal growth factor-like domains protein 11 isoform X1	Haliotis rufescens	3
Unigene0051267	0.285	4.095	0.04	PTPRK	XP_046337943.1	multiple epidermal growth factor-like domains protein 6	Haliotis rufescens	5
Unigene0093674	0	2.175	0	--	XP_046347332.1	multiple epidermal growth factor-like domains protein 6	Haliotis rufescens	5
Unigene0093675	0	1.695	0	--	XP_046347332.1	multiple epidermal growth factor-like domains protein 6	Haliotis rufescens	5
Unigene0064693	0	1.965	0	--	XP_046340061.1	multiple epidermal growth factor-like domains protein 6	Haliotis rufescens	5
Unigene0033417	5.535	0.47	0	--	XP_046337943.1	multiple epidermal growth factor-like domains protein 6	Haliotis rufescens	0
Unigene0005332	2.35	0.14	0	--	XP_046368868.1	multiple epidermal growth factor-like domains protein 6 isoform X1	Haliotis rufescens	0
Unigene0043573	7.055	14	0	PTPRT	XP_046341769.1	multiple epidermal growth factor-like domains protein 6 isoform X5	Haliotis rufescens	3
Unigene0047319	0	4.67	0	--	XP_046334662.1	multiple epidermal growth factor-like domains protein 6, partial	Haliotis rufescens	5
Unigene0027616	13905.3	9655.78	584.37	mlc-3	XP_046367940.1	myosin essential light chain, striated adductor muscle-like	Haliotis rufescens	3
Unigene0081612	12.695	23.025	2.22	mlc-3	XP_046336703.1	myosin essential light chain, striated adductor muscle-like	Haliotis rufescens	3
Unigene0055271	35.045	45.73	2.33	Mlc1	XP_046336701.1	myosin essential light chain, striated adductor muscle-like	Haliotis rufescens	3
Unigene0081397	0	2.275	0	--	XP_046329240.1	myosin heavy chain, clone 203-like	Haliotis rufescens	5
Unigene0059345	0.08	1.095	0	MYH7	XP_046351835.1	myosin heavy chain, striated muscle-like	Haliotis rufescens	3
Unigene0030554	1527.61	836.8	35.42	MYH7	XP_046351341.1	myosin heavy chain, striated muscle-like	Haliotis rufescens	3
Unigene0004520	13.855	3.175	0	MYH16	XP_046351835.1	myosin heavy chain, striated muscle-like	Haliotis rufescens	3
Unigene0030552	488.255	504.995	23.12	PARA	XP_046351176.1	myosin heavy chain, striated muscle-like isoform X10	Haliotis rufescens	3
Unigene0070408	13.365	17.47	0	MYH16	XP_046351176.1	myosin heavy chain, striated muscle-like isoform X10	Haliotis rufescens	3
Unigene0030553	11.815	7.42	3.05	MYH16	XP_046351202.1	myosin heavy chain, striated muscle-like isoform X14	Haliotis rufescens	0
Unigene0052684	5.41	1.75	0	myo-3	XP_046351821.1	myosin heavy chain, striated muscle-like isoform X2	Haliotis rufescens	3
Unigene0047159	1.685	1.64	0	Myh6	XP_046351243.1	myosin heavy chain, striated muscle-like isoform X2	Haliotis rufescens	3
Unigene0030551	93.36	122.44	5.705	MYH16	XP_046351243.1	myosin heavy chain, striated muscle-like isoform X2	Haliotis rufescens	3
Unigene0038275	13.745	18.595	4.765	Mylk	XP_046356849.1	myosin light chain kinase, smooth muscle-like isoform X1	Haliotis rufescens	3
Unigene0060888	73.25	42.98	0.93	sqh	XP_046331186.1	myosin regulatory light chain 12A-like	Haliotis rufescens	3
Unigene0081687	4.78	7.705	13.085	sqh	XP_046381703.1	myosin regulatory light chain 12B-like	Haliotis rufescens	7
Unigene0029976	149.575	260.84	507.57	Myl9	XP_046366565.1	myosin regulatory light chain 12B-like	Haliotis rufescens	7
Unigene0056858	3724.7	2584.86	160.495	MYL5	XP_046327497.1	myosin regulatory light chain, smooth muscle-like	Haliotis rufescens	3
Unigene0074637	45.2	37.71	2.07	Rlc-a	XP_046327500.1	myosin regulatory light chain, smooth muscle-like isoform X1	Haliotis rufescens	3
Unigene0078076	0.835	1.93	0	--	XP_046361465.1	myosin-3-like isoform X2	Haliotis rufescens	3
Unigene0003073	2.685	1.515	0	MYO3B	XP_046377069.1	myosin-IIIb-like isoform X1	Haliotis rufescens	3
Unigene0043986	1.23	2.165	0	ck	XP_046338017.1	myosin-VIIa-like isoform X2	Haliotis rufescens	3
Unigene0074558	1.835	4.645	0	ck	XP_046338017.1	myosin-VIIa-like isoform X2	Haliotis rufescens	3
Unigene0104051	1.48	2.205	0	ck	XP_046338017.1	myosin-VIIa-like isoform X2	Haliotis rufescens	3
Unigene0104052	1.545	2.035	0	ck	XP_046338017.1	myosin-VIIa-like isoform X2	Haliotis rufescens	3
Unigene0003628	4.28	5.055	1.58	CadN	XP_046361745.1	neural-cadherin-like	Haliotis rufescens	3
Unigene0080463	8.585	1.53	0	CadN	XP_046361745.1	neural-cadherin-like	Haliotis rufescens	3
Unigene0004151	3.16	2.29	1.225	NFKBIL1	XP_046332817.1	NF-kappa-B inhibitor-like protein 1	Haliotis rufescens	0
Unigene0039694	16.505	11.23	4.64	Nkapl	XP_046374525.1	NF-kappa-B-activating protein-like	Haliotis rufescens	0
Unigene0022267	0	1.71	0	nrarp	XP_041370311.1	notch-regulated ankyrin repeat-containing protein-like	Gigantopelta aegis	5
Unigene0068591	0	0.715	0	NCOA7	XP_046326407.1	oxidation resistance protein 1-like isoform X1	Haliotis rufescens	5
Unigene0072942	0	1.2	0	NCOA7	XP_046326407.1	oxidation resistance protein 1-like isoform X1	Haliotis rufescens	5
Unigene0041596	1.12	1.765	5.875	PDRG1	XP_046369978.1	p53 and DNA damage-regulated protein 1-like	Haliotis rufescens	7
Unigene0088819	0	0.68	13.865	yqiI	CDW57979.1	PapD C and Fimbrial and PapD N domain containing protein	Trichuris trichiura	7
Unigene0034302	17.85	12.63	3.185	unc-89	XP_046377754.1	peroxidasin homolog	Haliotis rufescens	3
Unigene0080874	0	2.115	0	PXDN	XP_046346606.1	peroxidasin-like isoform X2	Haliotis rufescens	5
Unigene0080813	0	2.4	0	--	XP_046346606.1	peroxidasin-like isoform X2	Haliotis rufescens	5
Unigene0022009	0	3.84	0	PRXIIC	XP_029503109.1	peroxiredoxin-2-like	Oncorhynchus nerka	5
Unigene0090826	0.46	1.535	0	PRDX5	XP_046379362.1	peroxiredoxin-5, mitochondrial-like	Haliotis rufescens	3
Unigene0019643	0	0.98	0	PRX1	XP_035719264.1	peroxiredoxin-6-like	Vespa mandarinia	5
Unigene0049486	0	1.55	0	--	XP_046375318.1	peroxisomal biogenesis factor 19-like	Haliotis rufescens	5
Unigene0097009	1.275	1.12	0	CROT	XP_046356169.1	peroxisomal carnitine O-octanoyltransferase-like isoform X1	Haliotis rufescens	3
Unigene0042616	2.065	1.335	0	CROT	XP_046356170.1	peroxisomal carnitine O-octanoyltransferase-like isoform X2	Haliotis rufescens	3
Unigene0058810	0	1.215	0	--	XP_046378393.1	phagosome assembly factor 1-like isoform X3	Haliotis rufescens	5
Unigene0013414	0.305	1.57	0	TPTE2	XP_046354098.1	phosphatidylinositol 3,4,5-trisphosphate 3-phosphatase TPTE2-like	Haliotis rufescens	3
Unigene0056599	0	1.185	0	TPTE2	XP_046354102.1	phosphatidylinositol 3,4,5-trisphosphate 3-phosphatase TPTE2-like isoform X2	Haliotis rufescens	5
Unigene0092410	0	0.75	0	--	XP_046369232.1	phosphatidylinositol 3,4,5-trisphosphate 5-phosphatase 2A-like	Haliotis rufescens	5
Unigene0057696	1.125	4.42	2.12	INPPL1	XP_046369229.1	phosphatidylinositol 3,4,5-trisphosphate 5-phosphatase 2A-like isoform X1	Haliotis rufescens	5
Unigene0044945	4.105	2.21	0.93	pik3c3	XP_046358638.1	phosphatidylinositol 3-kinase catalytic subunit type 3-like	Haliotis rufescens	0
Unigene0045836	0	1.63	0	--	XP_046330493.1	phosphatidylinositol 3-phosphate-binding protein 2-like isoform X2	Haliotis rufescens	5
Unigene0025203	0	2.095	0	PIK3CA	XP_046333765.1	phosphatidylinositol 4,5-bisphosphate 3-kinase catalytic subunit alpha isoform-like	Haliotis rufescens	5
Unigene0067243	0	1.26	0	Pik3ca	XP_046333762.1	phosphatidylinositol 4,5-bisphosphate 3-kinase catalytic subunit alpha isoform-like	Haliotis rufescens	5
Unigene0042282	3.035	5.76	0	Pik3cb	XP_046338327.1	phosphatidylinositol 4,5-bisphosphate 3-kinase catalytic subunit beta isoform-like isoform X3	Haliotis rufescens	3
Unigene0095971	0	2.095	0	PI4KA	XP_046360283.1	phosphatidylinositol 4-kinase alpha-like isoform X2	Haliotis rufescens	5
Unigene0056730	1.015	3.41	0	PI4KA	XP_046360283.1	phosphatidylinositol 4-kinase alpha-like isoform X2	Haliotis rufescens	3
Unigene0081341	1.345	0.77	0	Pi4ka	XP_046360283.1	phosphatidylinositol 4-kinase alpha-like isoform X2	Haliotis rufescens	3
Unigene0052540	0	2.265	0	Pi4ka	XP_046360284.1	phosphatidylinositol 4-kinase alpha-like isoform X3	Haliotis rufescens	5
Unigene0099944	4.67	3.87	0	PI4KB	XP_046362964.1	phosphatidylinositol 4-kinase beta-like	Haliotis rufescens	3
Unigene0014097	0	2.675	0	--	XP_046339563.1	phosphatidylinositol 4-phosphate 3-kinase C2 domain-containing subunit alpha-like	Haliotis rufescens	5
Unigene0046899	0	1.035	0	--	XP_046339563.1	phosphatidylinositol 4-phosphate 3-kinase C2 domain-containing subunit alpha-like	Haliotis rufescens	5
Unigene0072518	0	0.87	0	--	XP_046339563.1	phosphatidylinositol 4-phosphate 3-kinase C2 domain-containing subunit alpha-like	Haliotis rufescens	5
Unigene0046898	1.535	4.87	0	PIK3C2A	XP_046339563.1	phosphatidylinositol 4-phosphate 3-kinase C2 domain-containing subunit alpha-like	Haliotis rufescens	3
Unigene0068601	2.18	2.55	0	PIGA	XP_046340379.1	phosphatidylinositol N-acetylglucosaminyltransferase subunit A-like	Haliotis rufescens	3
Unigene0076124	1.485	2.78	0	PIGC	XP_046338608.1	phosphatidylinositol N-acetylglucosaminyltransferase subunit C-like	Haliotis rufescens	3
Unigene0097571	0	2.26	0	--	XP_046381286.1	phosphatidylinositol polyphosphate 5-phosphatase type IV-like	Haliotis rufescens	5
Unigene0050900	4.88	4.945	2.445	sacm1l	XP_046340569.1	phosphatidylinositol-3-phosphatase SAC1-like	Haliotis rufescens	3
Unigene0040571	6.635	6.47	0	PICALM	XP_046374330.1	phosphatidylinositol-binding clathrin assembly protein LAP-like isoform X13	Haliotis rufescens	3
Unigene0035260	7.595	1.47	0	PIGW	XP_045159757.1	phosphatidylinositol-glycan biosynthesis class W protein-like	Mercenaria mercenaria	3
Unigene0030118	0.635	1.73	0	PEAMT	XP_046334430.1	phosphoethanolamine N-methyltransferase 3-like	Haliotis rufescens	3
Unigene0050177	0	1.175	0	PIK3R4	XP_046362058.1	phosphoinositide 3-kinase regulatory subunit 4-like	Haliotis rufescens	5
Unigene0080428	0	0.68	0	Pik3r4	XP_046362058.1	phosphoinositide 3-kinase regulatory subunit 4-like	Haliotis rufescens	5
Unigene0080429	0	2.595	0	PIK3R4	XP_046362058.1	phosphoinositide 3-kinase regulatory subunit 4-like	Haliotis rufescens	5
Unigene0073384	0	2.1	0	--	XP_046362058.1	phosphoinositide 3-kinase regulatory subunit 4-like	Haliotis rufescens	5
Unigene0028852	1.245	4.395	0	PIK3R4	XP_046362058.1	phosphoinositide 3-kinase regulatory subunit 4-like	Haliotis rufescens	3
Unigene0050178	1.495	1.075	0	PIK3R4	XP_046362058.1	phosphoinositide 3-kinase regulatory subunit 4-like	Haliotis rufescens	3
Unigene0044019	3.485	2.405	1.565	PLPP1	XP_046337052.1	phospholipid phosphatase 1-like	Haliotis rufescens	0
Unigene0041950	0	3.035	0	--	XP_046331540.1	phospholipid phosphatase-related protein type 5-like	Haliotis rufescens	5
Unigene0034770	0	2.26	0	--	XP_046332469.1	plasminogen-like	Haliotis rufescens	5
Unigene0059144	8.48	11.38	24.385	--	XP_018346987.1	PREDICTED: histone-lysine N-methyltransferase SETMAR-like, partial	Trachymyrmex septentrionalis	7
Unigene0015912	0	1.045	0	--	XP_014781780.1	PREDICTED: mucin-like protein	Octopus bimaculoides	5
Unigene0011295	0	2.235	0	clpV1	XP_018028549.1	PREDICTED: protein ClpV1-like	Hyalella azteca	5
Unigene0017623	36.7	31.97	13.76	gst-6	XP_046358199.1	probable glutathione S-transferase 6	Haliotis rufescens	3
Unigene0024791	0	1.9	0	--	XP_046331889.1	probable G-protein coupled receptor 139	Haliotis rufescens	5
Unigene0073381	11.15	3.805	0.045	--	XP_046336817.1	probable G-protein coupled receptor 75	Haliotis rufescens	3
Unigene0087345	2.36	3.97	0	CG31760	XP_046379959.1	probable G-protein coupled receptor CG31760 isoform X1	Haliotis rufescens	3
Unigene0099599	0	1.615	0	--	XP_046368333.1	prolactin-releasing peptide receptor-like isoform X2	Haliotis rufescens	5
Unigene0089816	0	0.665	0	NELL1	XP_046346461.1	protein kinase C-binding protein NELL1-like isoform X2	Haliotis rufescens	5
Unigene0085979	0	1.67	0	--	XP_046367072.1	protein kinase C-like isoform X1	Haliotis rufescens	5
Unigene0085980	0	3.69	0	--	XP_046367072.1	protein kinase C-like isoform X1	Haliotis rufescens	5
Unigene0026721	2.54	2.88	1.075	--	XP_046360769.1	protein toll-like	Haliotis rufescens	3
Unigene0026722	6.35	3.445	0	--	XP_046360769.1	protein toll-like	Haliotis rufescens	3
Unigene0047378	5.285	3.895	1.835	--	XP_046360781.1	protein toll-like	Haliotis rufescens	0
Unigene0093849	6.945	1.285	0	wnt10a	XP_046377179.1	protein Wnt-10a-like isoform X2	Haliotis rufescens	3
Unigene0044626	1.88	4.84	0	Wnt16	XP_046369566.1	protein Wnt-16-like	Haliotis rufescens	3
Unigene0074420	0	0.515	0	WNT-1	XP_046338483.1	protein Wnt-1-like isoform X2	Haliotis rufescens	5
Unigene0009685	0.79	0.375	0	WNT-5B	XP_046337252.1	protein Wnt-5a-like	Haliotis rufescens	3
Unigene0078157	1.455	2.46	0	WNT6	XP_046338479.1	protein Wnt-6-like isoform X1	Haliotis rufescens	3
Unigene0006284	0	1.9	0	--	XP_046338484.1	protein Wnt-9a-like	Haliotis rufescens	5
Unigene0083682	0	0.915	0	--	ABO26606.1	putative glutathione-s-transferase	Haliotis discus discus	5
Unigene0086624	2.49	5.67	1.355	INSR	XP_046377947.1	putative molluscan insulin-related peptide(s) receptor	Haliotis rufescens	5
Unigene0037078	0	1.845	0	Rabgap1	XP_046330910.1	rab GTPase-activating protein 1-like isoform X1	Haliotis rufescens	5
Unigene0037079	0	0.435	0	RABGAP1	XP_046330910.1	rab GTPase-activating protein 1-like isoform X1	Haliotis rufescens	5
Unigene0035966	0.215	1.09	0	Rabgap1	XP_046330910.1	rab GTPase-activating protein 1-like isoform X1	Haliotis rufescens	3
Unigene0014208	0	1.03	0	RABEP1	XP_046374470.1	rab GTPase-binding effector protein 1-like isoform X2	Haliotis rufescens	5
Unigene0089596	0.66	2.91	0	--	XP_046374470.1	rab GTPase-binding effector protein 1-like isoform X2	Haliotis rufescens	3
Unigene0029432	2.325	8.635	2.17	Chm	XP_046353664.1	rab proteins geranylgeranyltransferase component A 2-like	Haliotis rufescens	5
Unigene0078042	0.475	0.535	0	--	XP_046336255.1	rab11 family-interacting protein 4B-like isoform X1	Haliotis rufescens	3
Unigene0087397	0	4.86	0	relch	XP_046325478.1	RAB11-binding protein RELCH homolog isoform X2	Haliotis rufescens	5
Unigene0064164	1.595	0.585	0	relch	XP_046325478.1	RAB11-binding protein RELCH homolog isoform X2	Haliotis rufescens	3
Unigene0077833	0.975	1.715	0	relch	XP_046325478.1	RAB11-binding protein RELCH homolog isoform X2	Haliotis rufescens	3
Unigene0081167	0.86	1.26	0	relch	XP_046325478.1	RAB11-binding protein RELCH homolog isoform X2	Haliotis rufescens	3
Unigene0004736	0.535	2.52	0	RAB3GAP2	XP_046375999.1	rab3 GTPase-activating protein non-catalytic subunit-like isoform X1	Haliotis rufescens	3
Unigene0020005	0	2.62	0	RAB3GAP2	XP_046376000.1	rab3 GTPase-activating protein non-catalytic subunit-like isoform X2	Haliotis rufescens	5
Unigene0052906	0	4.175	0	Rab3gap2	XP_046376000.1	rab3 GTPase-activating protein non-catalytic subunit-like isoform X2	Haliotis rufescens	5
Unigene0029489	4.22	7.195	9.69	RABGEF1	XP_041348137.1	rab5 GDP/GTP exchange factor-like	Gigantopelta aegis	7
Unigene0038579	0	1.1	0	ACBP4	XP_046345350.1	rab9 effector protein with kelch motifs-like	Haliotis rufescens	5
Unigene0007374	0	1.7	0	--	XP_046345350.1	rab9 effector protein with kelch motifs-like	Haliotis rufescens	5
Unigene0038580	0	0.335	0	--	XP_046345350.1	rab9 effector protein with kelch motifs-like	Haliotis rufescens	5
Unigene0038582	0	1.41	0	--	XP_046345350.1	rab9 effector protein with kelch motifs-like	Haliotis rufescens	5
Unigene0051951	1.385	3.205	0	KLHDC4	XP_046358881.1	rab9 effector protein with kelch motifs-like	Haliotis rufescens	3
Unigene0035483	1.835	2.28	0	--	XP_046358881.1	rab9 effector protein with kelch motifs-like	Haliotis rufescens	3
Unigene0072497	2.9	1.955	0	rabl3	XP_046341416.1	rab-like protein 3 isoform X3	Haliotis rufescens	3
Unigene0069249	0	0.86	0	RABL6	XP_046371372.1	rab-like protein 6	Haliotis rufescens	5
Unigene0069250	0	0.125	0	RABL6	XP_046371372.1	rab-like protein 6	Haliotis rufescens	5
Unigene0085567	0	1.45	0	RALGAPA2	XP_046364360.1	ral GTPase-activating protein subunit alpha-1-like isoform X2	Haliotis rufescens	5
Unigene0095054	0	1.48	0	RALGAPA2	XP_046364360.1	ral GTPase-activating protein subunit alpha-1-like isoform X2	Haliotis rufescens	5
Unigene0004506	0	1.93	0	RALGAPA1	XP_046364360.1	ral GTPase-activating protein subunit alpha-1-like isoform X2	Haliotis rufescens	5
Unigene0033275	0.775	2.29	0	RALGAPA1	XP_046364360.1	ral GTPase-activating protein subunit alpha-1-like isoform X2	Haliotis rufescens	3
Unigene0050576	3.955	2.545	0.355	Ralgapa1	XP_046364360.1	ral GTPase-activating protein subunit alpha-1-like isoform X2	Haliotis rufescens	3
Unigene0062101	0.995	0.995	0	Ralgapa1	XP_046364360.1	ral GTPase-activating protein subunit alpha-1-like isoform X2	Haliotis rufescens	3
Unigene0084164	1.865	0.165	0	Ralgapa1	XP_046364360.1	ral GTPase-activating protein subunit alpha-1-like isoform X2	Haliotis rufescens	0
Unigene0019363	0	3.31	0	--	XP_046372139.1	ral GTPase-activating protein subunit beta-like isoform X3	Haliotis rufescens	5
Unigene0019364	4.71	3.35	0	Ralgapb	XP_046372139.1	ral GTPase-activating protein subunit beta-like isoform X3	Haliotis rufescens	3
Unigene0074076	1.825	0.885	0	--	XP_046372139.1	ral GTPase-activating protein subunit beta-like isoform X3	Haliotis rufescens	3
Unigene0065334	0	2.405	0	--	XP_046350267.1	ralA-binding protein 1-like isoform X2	Haliotis rufescens	5
Unigene0004462	3.65	3.145	0	rangrf	XP_046375789.1	ran guanine nucleotide release factor-like	Haliotis rufescens	3
Unigene0033120	0	3.87	0	Ranbp9	XP_046333443.1	ran-binding protein 9-like	Haliotis rufescens	5
Unigene0068955	3.525	4.715	2.05	ranbp9	XP_046333443.1	ran-binding protein 9-like	Haliotis rufescens	3
Unigene0033121	2.365	0.825	0	--	XP_046333443.1	ran-binding protein 9-like	Haliotis rufescens	3
Unigene0016982	0	2.815	0	RANBP1	XP_042193602.1	ran-specific GTPase-activating protein	Callorhinchus milii	5
Unigene0085606	0	1.55	0	--	XP_046371335.1	rap guanine nucleotide exchange factor 1-like isoform X2	Haliotis rufescens	5
Unigene0056846	6.155	3.435	1.195	RAPGEF1	XP_046371335.1	rap guanine nucleotide exchange factor 1-like isoform X2	Haliotis rufescens	0
Unigene0041184	0	1.445	0	--	XP_046371337.1	rap guanine nucleotide exchange factor 1-like isoform X4	Haliotis rufescens	5
Unigene0043534	6.325	6.15	0.66	RAPGEF2	XP_046380720.1	rap guanine nucleotide exchange factor 2-like isoform X9	Haliotis rufescens	3
Unigene0008317	0	2.17	0	Rapgef4	XP_046326032.1	rap guanine nucleotide exchange factor 4-like isoform X3	Haliotis rufescens	5
Unigene0049979	0	2.33	0	Rapgef4	XP_046326032.1	rap guanine nucleotide exchange factor 4-like isoform X3	Haliotis rufescens	5
Unigene0073563	0.7	2.235	0	pxf-1	XP_046380713.1	rap guanine nucleotide exchange factor 6-like isoform X2	Haliotis rufescens	3
Unigene0022534	0	0.62	0	RAP1GDS1	XP_046363712.1	rap1 GTPase-GDP dissociation stimulator 1-like	Haliotis rufescens	5
Unigene0000166	1.46	2.225	0	RAP1GDS1	XP_046360190.1	rap1 GTPase-GDP dissociation stimulator 1-like isoform X2	Haliotis rufescens	3
Unigene0057698	0	3.33	0	--	XP_046373459.1	ras and EF-hand domain-containing protein-like isoform X1	Haliotis rufescens	5
Unigene0051968	0.965	3.99	0	rasef	XP_046373463.1	ras and EF-hand domain-containing protein-like isoform X2	Haliotis rufescens	3
Unigene0094928	0	0.31	0	Rassf5	XP_046340530.1	ras association domain-containing protein 1-like isoform X2	Haliotis rufescens	5
Unigene0102266	0	1.47	0	--	XP_046354731.1	ras GTPase-activating protein 1-like isoform X1	Haliotis rufescens	5
Unigene0021785	0.58	0.855	0	Rasa3	XP_046377823.1	ras GTPase-activating protein 3-like	Haliotis rufescens	3
Unigene0100932	0	1.315	0	RASA3	XP_046377783.1	ras GTPase-activating protein 3-like isoform X1	Haliotis rufescens	5
Unigene0046315	0	1.94	0	--	XP_046377783.1	ras GTPase-activating protein 3-like isoform X1	Haliotis rufescens	5
Unigene0045594	0	1.255	0	RASGRP3	XP_046351292.1	ras guanyl-releasing protein 3-like isoform X2	Haliotis rufescens	5
Unigene0045593	1.045	1.37	0	RASGRP1	XP_046351292.1	ras guanyl-releasing protein 3-like isoform X2	Haliotis rufescens	3
Unigene0099797	5.47	6.31	0.145	rasgrp1	XP_046351292.1	ras guanyl-releasing protein 3-like isoform X2	Haliotis rufescens	3
Unigene0035543	0.49	1.595	0	--	XP_046363904.1	ras-associated and pleckstrin homology domains-containing protein 1-like isoform X2	Haliotis rufescens	3
Unigene0000201	7.955	5.07	0.015	RAPH1	XP_046363906.1	ras-associated and pleckstrin homology domains-containing protein 1-like isoform X3	Haliotis rufescens	3
Unigene0047267	2.615	0.115	0	--	XP_046352555.1	ras-GEF domain-containing family member 1B-like isoform X2	Haliotis rufescens	0
Unigene0015704	0	0.875	0	Rho1	XP_022784414.1	ras-like GTP-binding protein RHO	Stylophora pistillata	5
Unigene0042075	0.59	2.185	34.085	rho-1	XP_046343893.1	ras-like GTP-binding protein rhoA	Haliotis rufescens	7
Unigene0064571	3.25	5.575	0	RASL10B	XP_046371595.1	ras-like protein family member 10B	Haliotis rufescens	3
Unigene0100153	0	1.995	0	RASL12	XP_046354637.1	ras-like protein family member 12	Haliotis rufescens	5
Unigene0058265	0	1.485	0	RERG	XP_046376040.1	ras-related and estrogen-regulated growth inhibitor-like	Haliotis rufescens	5
Unigene0003698	5.87	4.66	0	RERG	XP_046342888.1	ras-related and estrogen-regulated growth inhibitor-like	Haliotis rufescens	3
Unigene0082860	0.79	0.795	0	--	XP_046376040.1	ras-related and estrogen-regulated growth inhibitor-like	Haliotis rufescens	3
Unigene0038428	6.65	8.375	13.65	RERG	XP_046367651.1	ras-related and estrogen-regulated growth inhibitor-like	Haliotis rufescens	7
Unigene0002988	0.995	1.865	2.59	RAC1	XP_046341522.1	ras-related C3 botulinum toxin substrate 2-like	Haliotis rufescens	7
Unigene0089467	0	1.615	0	Rragd	XP_022810221.1	ras-related GTP-binding protein C-like	Stylophora pistillata	5
Unigene0008368	20.365	22.765	6.74	RAB14	XP_041368269.1	ras-related protein Rab-14	Gigantopelta aegis	3
Unigene0103544	0	1.83	0	RAB1A	XP_046374762.1	ras-related protein Rab-1A-like	Haliotis rufescens	5
Unigene0002649	4.43	7.55	0	RAB1A	XP_046338073.1	ras-related protein Rab-1A-like	Haliotis rufescens	3
Unigene0063493	1.84	2.67	0	YPTV5	XP_046345971.1	ras-related protein Rab-20-like isoform X1	Haliotis rufescens	3
Unigene0045168	35.325	48.33	12.885	Rab3	XP_046338157.1	ras-related protein Rab-3 isoform X1	Haliotis rufescens	3
Unigene0043611	0	1.395	0	--	XP_046362460.1	ras-related protein Rab-32-like isoform X1	Haliotis rufescens	5
Unigene0032277	0	1.965	0	RAB26	XP_046352423.1	ras-related protein Rab-37-like	Haliotis rufescens	5
Unigene0049083	0	1.695	0	Rab39a	XP_046359235.1	ras-related protein Rab-39B-like	Haliotis rufescens	5
Unigene0069940	1.74	5.41	0.04	Rab40c	XP_046352887.1	ras-related protein Rab-40B-like	Haliotis rufescens	3
Unigene0037574	0.505	2.605	0	RAB43	XP_046341156.1	ras-related protein Rab-43-like	Haliotis rufescens	3
Unigene0020193	2.705	2.845	0	Rab6	XP_046380852.1	ras-related protein Rab6 isoform X1	Haliotis rufescens	3
Unigene0038571	11.4	41.14	89.605	RAB1A	XP_046381678.1	ras-related protein Rab-6B-like	Haliotis rufescens	7
Unigene0101498	0.135	1.395	0	RAB13	XP_041373417.1	ras-related protein Rab-8A-like	Gigantopelta aegis	3
Unigene0098044	42.575	59.19	135.655	Rab9a	XP_046366047.1	ras-related protein Rab-9A-like	Haliotis rufescens	7
Unigene0039365	1.14	4.045	13.455	RAB5C	XP_046355677.1	ras-related protein RABF1-like	Haliotis rufescens	7
Unigene0046604	10.425	19.43	25.745	RALA	XP_046375893.1	ras-related protein Ral-A-like isoform X2	Haliotis rufescens	7
Unigene0043184	1.875	6.1	2.865	RAP2C	XP_046326719.1	ras-related protein Rap-2c-like	Haliotis rufescens	5
Unigene0043419	0.89	2.905	6.255	rabJ	XP_046381683.1	ras-related protein RHN1-like	Haliotis rufescens	7
Unigene0083537	0	1.655	0	--	XP_046358362.1	ras-specific guanine nucleotide-releasing factor 2-like isoform X1	Haliotis rufescens	5
Unigene0052620	1.15	0.61	0	RASGRF1	XP_046358362.1	ras-specific guanine nucleotide-releasing factor 2-like isoform X1	Haliotis rufescens	3
Unigene0058436	10.115	21.195	77.375	ROMO1	XP_046363026.1	reactive oxygen species modulator 1-like	Haliotis rufescens	7
Unigene0031649	0	0.76	0	recA	CDW59730.1	RecA and CinA domain containing protein	Trichuris trichiura	5
Unigene0100757	0	1.42	0	--	XP_046330850.1	regucalcin-like	Haliotis rufescens	5
Unigene0060345	1.1	4.875	0	RGS12	XP_046335043.1	regulator of G-protein signaling 12-like isoform X4	Haliotis rufescens	3
Unigene0011351	0	1.795	0	Rgs22	XP_046372306.1	regulator of G-protein signaling 22-like isoform X2	Haliotis rufescens	5
Unigene0027831	1.035	1.56	0	--	XP_046372308.1	regulator of G-protein signaling 22-like isoform X4	Haliotis rufescens	3
Unigene0021969	0	0.975	0	egl-10	XP_046379542.1	regulator of G-protein signaling 7-like isoform X2	Haliotis rufescens	5
Unigene0082373	0	1.14	0	egl-10	XP_046379542.1	regulator of G-protein signaling 7-like isoform X2	Haliotis rufescens	5
Unigene0062066	0	0.33	0	RGS9	XP_046379543.1	regulator of G-protein signaling 7-like isoform X3	Haliotis rufescens	5
Unigene0020054	1.28	1.41	0	--	XP_046359466.1	regulatory-associated protein of mTOR-like isoform X3	Haliotis rufescens	3
Unigene0047982	43.14	24.955	10.015	SDE2	XP_046345347.1	replication stress response regulator SDE2-like	Haliotis rufescens	0
Unigene0089770	9.215	6.195	0.765	ripor2	XP_046369139.1	rho family-interacting cell polarization regulator 2-like isoform X4	Haliotis rufescens	3
Unigene0086516	0	1.945	0	--	XP_046363982.1	rho GTPase-activating protein 12-like	Haliotis rufescens	5
Unigene0048685	3.88	5.755	0	RhoGAPp190	XP_046367953.1	rho GTPase-activating protein 190-like isoform X5	Haliotis rufescens	3
Unigene0003332	1.77	3.32	0	ARHGAP19	XP_046366249.1	rho GTPase-activating protein 19-like	Haliotis rufescens	3
Unigene0042322	6.26	7.825	0	--	XP_046327934.1	rho GTPase-activating protein 20-like	Haliotis rufescens	3
Unigene0042321	4.24	5.77	0	Arhgap20	XP_046327947.1	rho GTPase-activating protein 20-like isoform X3	Haliotis rufescens	3
Unigene0072338	8.235	13.025	0	--	XP_046327947.1	rho GTPase-activating protein 20-like isoform X3	Haliotis rufescens	3
Unigene0067999	0.705	2.99	0	Arhgap42	XP_046347177.1	rho GTPase-activating protein 26-like	Haliotis rufescens	3
Unigene0067998	0.38	1.945	0	arhgap26	XP_041357263.1	rho GTPase-activating protein 26-like isoform X1	Gigantopelta aegis	3
Unigene0079463	0	1.075	0	Gmip	XP_046334113.1	rho GTPase-activating protein 29-like isoform X1	Haliotis rufescens	5
Unigene0049182	0	0.615	0	arhgap29	XP_046334113.1	rho GTPase-activating protein 29-like isoform X1	Haliotis rufescens	5
Unigene0060493	0	1.105	0	--	XP_046334113.1	rho GTPase-activating protein 29-like isoform X1	Haliotis rufescens	5
Unigene0095359	0	0.955	0	--	XP_046334113.1	rho GTPase-activating protein 29-like isoform X1	Haliotis rufescens	5
Unigene0005467	0.77	0.66	0	--	XP_046334113.1	rho GTPase-activating protein 29-like isoform X1	Haliotis rufescens	3
Unigene0069066	3.745	3.765	0	arhgap32	XP_046334403.1	rho GTPase-activating protein 32-like isoform X4	Haliotis rufescens	3
Unigene0044491	1.14	1.265	0	--	XP_046334406.1	rho GTPase-activating protein 32-like isoform X7	Haliotis rufescens	3
Unigene0061381	0	1.8	0	Arhgap39	XP_046326907.1	rho GTPase-activating protein 39-like isoform X5	Haliotis rufescens	5
Unigene0073277	1.335	3.67	0	--	XP_046326908.1	rho GTPase-activating protein 39-like isoform X6	Haliotis rufescens	3
Unigene0042150	22.27	21.94	0.03	Arhgap6	XP_046369427.1	rho GTPase-activating protein 6-like isoform X2	Haliotis rufescens	3
Unigene0064494	29.44	22.405	13.22	DLC1	XP_046371987.1	rho GTPase-activating protein 7-like isoform X1	Haliotis rufescens	0
Unigene0037656	0	2.165	0	ARHGAP8	XP_046325538.1	rho GTPase-activating protein 8-like isoform X4	Haliotis rufescens	5
Unigene0101534	0	3.55	0	--	XP_046325538.1	rho GTPase-activating protein 8-like isoform X4	Haliotis rufescens	5
Unigene0032956	0	1.135	0	--	XP_046329451.1	rho guanine nucleotide exchange factor 17-like	Haliotis rufescens	5
Unigene0062712	0	2.095	0	--	XP_046329451.1	rho guanine nucleotide exchange factor 17-like	Haliotis rufescens	5
Unigene0061398	4.05	1.085	0	ARHGEF17	XP_046329451.1	rho guanine nucleotide exchange factor 17-like	Haliotis rufescens	3
Unigene0032955	1.62	1.205	0	--	XP_046329451.1	rho guanine nucleotide exchange factor 17-like	Haliotis rufescens	3
Unigene0066559	0	1.385	0	--	XP_046332728.1	rho guanine nucleotide exchange factor 1-like	Haliotis rufescens	5
Unigene0000263	8.825	6.315	3.385	Arhgef7	XP_046377874.1	rho guanine nucleotide exchange factor 7-like isoform X3	Haliotis rufescens	0
Unigene0027593	0	1.835	0	ROCK2	XP_046327712.1	rho-associated protein kinase 2-like isoform X1	Haliotis rufescens	5
Unigene0027594	0	1.63	0	Rock2	XP_046327712.1	rho-associated protein kinase 2-like isoform X1	Haliotis rufescens	5
Unigene0042165	0	0.615	0	ROCK1	XP_046327712.1	rho-associated protein kinase 2-like isoform X1	Haliotis rufescens	5
Unigene0064305	0	1.69	0	--	XP_046327712.1	rho-associated protein kinase 2-like isoform X1	Haliotis rufescens	5
Unigene0085479	0	0.72	0	--	XP_046327712.1	rho-associated protein kinase 2-like isoform X1	Haliotis rufescens	5
Unigene0018334	2.36	0.78	0	--	XP_046327712.1	rho-associated protein kinase 2-like isoform X1	Haliotis rufescens	3
Unigene0027595	1.29	1.4	0	--	XP_046327712.1	rho-associated protein kinase 2-like isoform X1	Haliotis rufescens	3
Unigene0086762	11.51	26.065	7.255	--	XP_046354199.1	rhoGEF domain-containing protein gxcI-like isoform X2	Haliotis rufescens	5
Unigene0004405	0	1.585	0	ced-10	XP_046357585.1	rho-related protein racA-like	Haliotis rufescens	5
Unigene0042534	0	1.32	0	--	XP_046357586.1	rho-related protein racA-like	Haliotis rufescens	5
Unigene0042532	0	1.42	42.65	racA	XP_046357584.1	rho-related protein racA-like	Haliotis rufescens	7
Unigene0042485	4.035	2.29	0	SAC3D1	XP_046329024.1	SAC3 domain-containing protein 1-like	Haliotis rufescens	3
Unigene0013829	0	1.65	0	SFMBT1	XP_046370458.1	scm-like with four MBT domains protein 1	Haliotis rufescens	5
Unigene0059871	0	0.61	0	--	XP_046370458.1	scm-like with four MBT domains protein 1	Haliotis rufescens	5
Unigene0090959	0	0.54	0	--	XP_046370458.1	scm-like with four MBT domains protein 1	Haliotis rufescens	5
Unigene0028521	0	1.175	0	SSPO	XP_046368008.1	SCO-spondin-like	Haliotis rufescens	5
Unigene0059360	0	1.55	0	SSPO	XP_046328066.1	SCO-spondin-like	Haliotis rufescens	5
Unigene0081242	0	1.22	0	Cad96Ca	XP_046368008.1	SCO-spondin-like	Haliotis rufescens	5
Unigene0080916	0	4.33	0	C6	XP_046347993.1	SCO-spondin-like	Haliotis rufescens	5
Unigene0028518	0	0.495	0	--	XP_046368008.1	SCO-spondin-like	Haliotis rufescens	5
Unigene0045431	0	1.885	0	--	XP_046368008.1	SCO-spondin-like	Haliotis rufescens	5
Unigene0020612	0	0.61	0	--	XP_046344097.1	SCO-spondin-like	Haliotis rufescens	5
Unigene0035800	0	4.505	0	--	XP_046344097.1	SCO-spondin-like	Haliotis rufescens	5
Unigene0080917	0	2.125	0	--	XP_046338841.1	SCO-spondin-like	Haliotis rufescens	5
Unigene0058872	0	2.48	0	--	XP_046328066.1	SCO-spondin-like	Haliotis rufescens	5
Unigene0020613	1.79	2.955	0	--	XP_046344097.1	SCO-spondin-like	Haliotis rufescens	3
Unigene0024744	0	0.79	0	Unc5d	XP_046356704.1	SCO-spondin-like isoform X2	Haliotis rufescens	5
Unigene0074573	0	1.72	0	unc5b-a	XP_046356704.1	SCO-spondin-like isoform X2	Haliotis rufescens	5
Unigene0000118	1.12	6.505	1.255	Thbs1	XP_046356704.1	SCO-spondin-like isoform X2	Haliotis rufescens	5
Unigene0024121	0	3.325	0	SEMA5A	XP_046356704.1	SCO-spondin-like isoform X2	Haliotis rufescens	5
Unigene0086338	0	3.455	0	Hmcn1	XP_046356704.1	SCO-spondin-like isoform X2	Haliotis rufescens	5
Unigene0048307	0	0.59	0	Cntnap5c	XP_046330791.1	SCO-spondin-like isoform X2	Haliotis rufescens	5
Unigene0086339	0	2.51	0	adt-1	XP_046356704.1	SCO-spondin-like isoform X2	Haliotis rufescens	5
Unigene0014150	0	1.24	0	--	XP_046368010.1	SCO-spondin-like isoform X2	Haliotis rufescens	5
Unigene0089040	0	2.65	0	--	XP_046356704.1	SCO-spondin-like isoform X2	Haliotis rufescens	5
Unigene0103649	0	1.015	0	--	XP_046356704.1	SCO-spondin-like isoform X2	Haliotis rufescens	5
Unigene0096495	3.97	3.105	0	Thbs1	XP_046356704.1	SCO-spondin-like isoform X2	Haliotis rufescens	3
Unigene0028519	0	3.41	0	UNC5C	XP_046368011.1	SCO-spondin-like isoform X3	Haliotis rufescens	5
Unigene0044857	0	4.965	0	--	XP_046368011.1	SCO-spondin-like isoform X3	Haliotis rufescens	5
Unigene0089492	0	0.975	0	--	XP_046373380.1	SCO-spondin-like isoform X9	Haliotis rufescens	5
Unigene0080918	0	8.885	0	Unc5c	XP_046345783.1	SCO-spondin-like, partial	Haliotis rufescens	5
Unigene0080176	0	1.795	0	--	XP_046345783.1	SCO-spondin-like, partial	Haliotis rufescens	5
Unigene0066089	1.165	1.72	0	SNRK	XP_046364593.1	serine/threonine-protein kinase MARK2-like isoform X1	Haliotis rufescens	3
Unigene0058047	0	1.475	0	Tor	XP_046326119.1	serine/threonine-protein kinase mTOR-like isoform X2	Haliotis rufescens	5
Unigene0020008	0	1.25	0	MTOR	XP_046326119.1	serine/threonine-protein kinase mTOR-like isoform X2	Haliotis rufescens	5
Unigene0049687	0	1.76	0	Mtor	XP_046326119.1	serine/threonine-protein kinase mTOR-like isoform X2	Haliotis rufescens	5
Unigene0091682	0	1.27	0	MTOR	XP_046326119.1	serine/threonine-protein kinase mTOR-like isoform X2	Haliotis rufescens	5
Unigene0091683	0	0.875	0	MTOR	XP_046326119.1	serine/threonine-protein kinase mTOR-like isoform X2	Haliotis rufescens	5
Unigene0040906	0	1.465	0	--	XP_046337603.1	sex hormone-binding globulin-like	Haliotis rufescens	5
Unigene0055934	1.335	41.055	6.26	GST1	ABO26604.1	sigma class glutathione-s-transferase 3	Haliotis discus discus	5
Unigene0025471	0	1.05	0	SKOR2	XP_046330606.1	SKI family transcriptional corepressor 1-like isoform X1	Haliotis rufescens	5
Unigene0004717	0	1.59	0	SGSM1	XP_046343744.1	small G protein signaling modulator 1-like isoform X6	Haliotis rufescens	5
Unigene0016420	0	2.265	0	SGSM1	XP_046343744.1	small G protein signaling modulator 1-like isoform X6	Haliotis rufescens	5
Unigene0023930	1.345	2.045	0	SGSM3	XP_046355058.1	small G protein signaling modulator 3-like isoform X2	Haliotis rufescens	3
Unigene0059373	38.79	73.99	24.265	SLC6A8	XP_046331791.1	sodium- and chloride-dependent GABA transporter 2-like	Haliotis rufescens	5
Unigene0050992	0	1.63	0	SLC6A8	XP_046331790.1	sodium- and chloride-dependent GABA transporter 2-like	Haliotis rufescens	5
Unigene0059375	0	3.645	0	SLC6A6	XP_046331791.1	sodium- and chloride-dependent GABA transporter 2-like	Haliotis rufescens	5
Unigene0068026	0	2.065	0	SLC6A6	XP_046331790.1	sodium- and chloride-dependent GABA transporter 2-like	Haliotis rufescens	5
Unigene0034456	16.27	1.05	0	FER2	XP_044179972.1	soma ferritin-like	Acropora millepora	0
Unigene0032524	0	2.86	0	SPSB1	XP_046377247.1	SPRY domain-containing SOCS box protein 1-like	Haliotis rufescens	5
Unigene0059670	1.225	3.535	0	--	XP_046361586.1	SPRY domain-containing SOCS box protein 3-like	Haliotis rufescens	3
Unigene0081872	0	1.22	0	--	XP_046367858.1	SRC kinase signaling inhibitor 1-like isoform X2	Haliotis rufescens	5
Unigene0089472	2.43	6.81	1.495	--	XP_046367858.1	SRC kinase signaling inhibitor 1-like isoform X2	Haliotis rufescens	5
Unigene0081871	1.61	2.47	0	CG32809	XP_046367858.1	SRC kinase signaling inhibitor 1-like isoform X2	Haliotis rufescens	3
Unigene0063374	1.54	1.235	0	Skap2	XP_046357595.1	src kinase-associated phosphoprotein 2-A-like isoform X8	Haliotis rufescens	3
Unigene0003314	7.62	12.45	15.415	CTTN	XP_046365396.1	src substrate protein p85-like isoform X2	Haliotis rufescens	7
Unigene0025767	0	2.18	0	--	XP_046351193.1	stress protein DDR48-like	Haliotis rufescens	5
Unigene0043516	0.375	10.215	0	--	XP_046366305.1	stress response protein NST1-like	Haliotis rufescens	3
Unigene0101717	0	1.72	0	--	XP_046326440.1	stress response protein NST1-like isoform X1	Haliotis rufescens	5
Unigene0084997	0	3.345	0	bsk	XP_046360674.1	stress-activated protein kinase JNK-like isoform X2	Haliotis rufescens	5
Unigene0053049	16.92	15.475	5.54	TXN2	ABO26636.1	thioredoxin 2	Haliotis discus discus	3
Unigene0082171	0	0.81	0	--	XP_046380304.1	thioredoxin domain-containing protein 11-like isoform X1	Haliotis rufescens	5
Unigene0058459	3.755	1.7	0	TXNDC12	XP_046332584.1	thioredoxin domain-containing protein 12-like	Haliotis rufescens	3
Unigene0051412	0	1.555	0	--	XP_046372922.1	thioredoxin domain-containing protein 16-like	Haliotis rufescens	5
Unigene0064312	0	1.32	0	--	XP_046372922.1	thioredoxin domain-containing protein 16-like	Haliotis rufescens	5
Unigene0071809	0	2.395	0	--	XP_046372922.1	thioredoxin domain-containing protein 16-like	Haliotis rufescens	5
Unigene0095849	57.485	27.39	12.695	txndc17	XP_046339005.1	thioredoxin domain-containing protein 17-like	Haliotis rufescens	0
Unigene0093786	0	1.47	0	NME8	XP_046351722.1	thioredoxin domain-containing protein 3 homolog isoform X14	Haliotis rufescens	5
Unigene0063403	8.915	44.63	93.565	Txnrd3	XP_046354287.1	thioredoxin reductase 1, cytoplasmic-like isoform X1	Haliotis rufescens	7
Unigene0050557	18.345	27.6	9.6	selenot	XP_046348260.1	thioredoxin reductase-like selenoprotein T1b	Haliotis rufescens	3
Unigene0034190	20.75	20.845	8.695	TXNL1	XP_046378248.1	thioredoxin-like protein 1	Haliotis rufescens	3
Unigene0043000	1.81	2.85	4.295	Tpo	XP_046332964.1	thyroid peroxidase-like	Haliotis rufescens	7
Unigene0079376	0	0.61	0	TLR2	XP_046355953.1	toll-like receptor 13	Haliotis rufescens	5
Unigene0059579	0	2.295	0	--	XP_046371633.1	toll-like receptor 13	Haliotis rufescens	5
Unigene0076062	0	1.475	0	--	XP_046355804.1	toll-like receptor 13	Haliotis rufescens	5
Unigene0102723	0.64	2.165	0	Tlr6	XP_046371634.1	toll-like receptor 13	Haliotis rufescens	3
Unigene0087492	0.195	12.85	0	TLR2	XP_046380267.1	toll-like receptor 13	Haliotis rufescens	3
Unigene0082333	2.52	3.99	0	Tlr13	XP_046328516.1	toll-like receptor 13	Haliotis rufescens	3
Unigene0074895	2.39	0.79	0	--	XP_046328516.1	toll-like receptor 13	Haliotis rufescens	3
Unigene0079695	0	0.36	0	--	XP_046370074.1	toll-like receptor 2	Haliotis rufescens	5
Unigene0104685	3.845	7.67	16.645	--	XP_046346263.1	toll-like receptor 2	Haliotis rufescens	7
Unigene0009568	0	1.26	0	--	XP_046372575.1	toll-like receptor 2 type-2	Haliotis rufescens	5
Unigene0053755	0.3	5.67	0.025	TLR6	XP_046353635.1	toll-like receptor 3	Haliotis rufescens	5
Unigene0102722	0	1.88	0	--	XP_046371641.1	toll-like receptor 3	Haliotis rufescens	5
Unigene0008298	0	1.345	0	--	XP_046370603.1	toll-like receptor 3	Haliotis rufescens	5
Unigene0013128	0	0.635	0	--	XP_046370592.1	toll-like receptor 3	Haliotis rufescens	5
Unigene0079058	2.21	1.85	0	--	XP_046355757.1	toll-like receptor 3	Haliotis rufescens	3
Unigene0079692	0	0.645	0	--	XP_046370056.1	toll-like receptor 3 isoform X1	Haliotis rufescens	5
Unigene0103027	0	1.785	0	--	XP_046370056.1	toll-like receptor 3 isoform X1	Haliotis rufescens	5
Unigene0086314	0	0.695	0	--	XP_046370062.1	toll-like receptor 3 isoform X2	Haliotis rufescens	5
Unigene0002000	3.345	13.705	3.425	TLR2	XP_046362093.1	toll-like receptor 4	Haliotis rufescens	5
Unigene0042069	0	1.38	0	Omg	XP_046381901.1	toll-like receptor 4	Haliotis rufescens	5
Unigene0065332	0	1.935	0	lrrc3	XP_046347130.1	toll-like receptor 4	Haliotis rufescens	5
Unigene0069769	0	0.995	0	--	XP_046381345.1	toll-like receptor 4	Haliotis rufescens	5
Unigene0004270	0	1.45	0	--	XP_046373975.1	toll-like receptor 4	Haliotis rufescens	5
Unigene0021116	0	2.145	0	--	XP_046373975.1	toll-like receptor 4	Haliotis rufescens	5
Unigene0021475	0	1.99	0	--	XP_046371288.1	toll-like receptor 4	Haliotis rufescens	5
Unigene0028172	0	1.045	0	--	XP_046371288.1	toll-like receptor 4	Haliotis rufescens	5
Unigene0066034	0	1.44	0	--	XP_046371288.1	toll-like receptor 4	Haliotis rufescens	5
Unigene0066033	0	1.63	0	--	XP_046371287.1	toll-like receptor 4	Haliotis rufescens	5
Unigene0095510	0	0.795	0	--	XP_046371287.1	toll-like receptor 4	Haliotis rufescens	5
Unigene0050284	0	1.465	0	--	XP_046365026.1	toll-like receptor 4	Haliotis rufescens	5
Unigene0055196	0	1.425	0	--	XP_046365026.1	toll-like receptor 4	Haliotis rufescens	5
Unigene0022900	0	1.15	0	--	XP_046346424.1	toll-like receptor 4	Haliotis rufescens	5
Unigene0088895	0	1.32	0	--	XP_046346285.1	toll-like receptor 4	Haliotis rufescens	5
Unigene0058864	0	0.805	0	--	XP_046344599.1	toll-like receptor 4	Haliotis rufescens	5
Unigene0026194	0	2.125	0	--	XP_046337430.1	toll-like receptor 4	Haliotis rufescens	5
Unigene0044072	0	1.265	0	--	XP_046333838.1	toll-like receptor 4	Haliotis rufescens	5
Unigene0049406	0	2.095	0	--	XP_046331281.1	toll-like receptor 4	Haliotis rufescens	5
Unigene0081158	1.145	0.685	0	--	XP_046343798.1	toll-like receptor 4	Haliotis rufescens	3
Unigene0096179	0.95	1.155	0	--	XP_046333838.1	toll-like receptor 4	Haliotis rufescens	3
Unigene0052940	0	0.5	0	TLR2	XP_046346246.1	toll-like receptor 4 isoform X2	Haliotis rufescens	5
Unigene0062304	0	3.775	0	--	XP_046375335.1	toll-like receptor 4 isoform X2	Haliotis rufescens	5
Unigene0014872	0	1.53	0	--	XP_046358685.1	toll-like receptor 4 isoform X2	Haliotis rufescens	5
Unigene0074877	0	0.39	0	--	XP_046377714.1	toll-like receptor 6 isoform X2	Haliotis rufescens	5
Unigene0065047	0.54	2.4	0	--	XP_046339546.1	toll-like receptor 6 isoform X2	Haliotis rufescens	3
Unigene0076061	0	1.725	0	--	AYP63839.1	Toll-like receptor A	Haliotis discus discus	5
Unigene0034305	20.845	49.175	82.48	Tollo	XP_046380801.1	toll-like receptor Tollo	Haliotis rufescens	7
Unigene0036751	0	0.665	0	tll1	XP_046363056.1	tolloid-like protein 2 isoform X3	Haliotis rufescens	5
Unigene0090135	958.265	790.135	23.905	SM20	ARR97158.1	troponin C	Haliotis discus discus	3
Unigene0048253	2.435	6.56	2.365	--	XP_041363610.1	troponin C, slow skeletal and cardiac muscles-like	Gigantopelta aegis	5
Unigene0052038	0	4.575	0	--	XP_046370574.1	troponin C-like	Haliotis rufescens	5
Unigene0037904	5083.18	4211.17	303.65	tni-4	XP_046367618.1	troponin I-like isoform X4	Haliotis rufescens	3
Unigene0077101	5152.2	4140.1	193.625	up	XP_046378789.1	troponin T-like isoform X18	Haliotis rufescens	3
Unigene0002439	8.185	22.195	13.435	OTUD7B	XP_046330022.1	tumor necrosis factor alpha-induced protein 3-like	Haliotis rufescens	5
Unigene0000599	2.98	5.86	13.05	--	XP_046336819.1	tumor necrosis factor ligand superfamily member 15-like	Haliotis rufescens	7
Unigene0065962	0	1.085	0	--	XP_046342088.1	tumor necrosis factor ligand superfamily member 6-like isoform X3	Haliotis rufescens	5
Unigene0008377	0	2.06	0	--	XP_046347586.1	tumor necrosis factor receptor superfamily member 9-like	Haliotis rufescens	5
Unigene0051094	7.805	7.715	0.665	--	XP_046341832.1	tumor necrosis factor-like	Haliotis rufescens	3
Unigene0101576	0	1.39	0	--	XP_046358720.1	tumor necrosis factor-like isoform X2	Haliotis rufescens	5
Unigene0101574	22.51	9.595	0.48	--	XP_046358720.1	tumor necrosis factor-like isoform X2	Haliotis rufescens	3
Unigene0031682	4.955	2.555	0	PIP4P1	XP_046358865.1	type 1 phosphatidylinositol 4,5-bisphosphate 4-phosphatase-like isoform X1	Haliotis rufescens	3
Unigene0095120	6.09	7.675	2.88	Src42A	XP_046330204.1	tyrosine-protein kinase Src42A-like	Haliotis rufescens	3
Unigene0050692	21.955	50.135	75	yes	XP_046355449.1	tyrosine-protein kinase SRK2-like	Haliotis rufescens	7
Unigene0049852	4.92	1.12	0	--	XP_046339534.1	universal stress protein in QAH/OAS sulfhydrylase 3'region-like isoform X1	Haliotis rufescens	3
Unigene0075018	0	2.07	0	--	XP_046372809.1	universal stress protein PHOS32-like	Haliotis rufescens	5
Unigene0075019	0	5.975	0	--	XP_046372809.1	universal stress protein PHOS32-like	Haliotis rufescens	5
Unigene0005245	0	3.69	0	--	XP_046372796.1	universal stress protein Sll1388-like	Haliotis rufescens	5
Unigene0060674	9.495	18.595	8.04	--	XP_046354713.1	universal stress protein Slr1101-like	Haliotis rufescens	5
Unigene0004125	6.67	0.93	0	--	XP_046339535.1	universal stress protein Slr1101-like isoform X2	Haliotis rufescens	3
Unigene0033064	33.375	54.85	88.72	ATP6V0A1	XP_046352786.1	V-type proton ATPase 116 kDa subunit a1-like isoform X7	Haliotis rufescens	7
Unigene0041540	14.975	22.06	36.97	Atp6v1d	XP_046370858.1	V-type proton ATPase subunit D-like	Haliotis rufescens	7
Unigene0079093	10.66	5.835	0	--	XP_046343456.1	wnt inhibitory factor 1-like isoform X1	Haliotis rufescens	3
